# Supplementary material for: Shedding light on bacteria–host interactions with the aid of TnSeq approaches
Source: mBio. 2024 May 9;15(6):e00390-24. doi: 10.1128/mbio.00390-24 (PMC11237515; doi:10.1128/mbio.00390-24)
Supplement: Table S1 — Compilation of TnSeq studies since 2009. [file mbio.00390-24-s0001.xlsx]

## Sheet: Table S1
Supplementary Table S1. Compilation of TnSeq studies since 2009. Source: Web of Science (date of search: 1st June 2023).

## Sheet: TnSeq studies_Web of Science
Publication year	Authors	Article title	Journal	DOI	Type of TnSeq study	Phylum of organism studied
2009	van Opijnen, Tim; Bodi, Kip L.; Camilli, Andrew	Tn-seq: high-throughput parallel sequencing for fitness and genetic interaction studies in microorganisms	NATURE METHODS	10.1038/NMETH.1377	other (in vitro, ex vivo, procedures, analysis tools, reviews)	Bacillota
2009	Goodman, Andrew L.; McNulty, Nathan P.; Zhao, Yue; Leip, Douglas; Mitra, Robi D.; Lozupone, Catherine A.; Knight, Rob; Gordon, Jeffrey I.	Identifying Genetic Determinants Needed to Establish a Human Gut Symbiont in Its Habitat	CELL HOST & MICROBE	10.1016/j.chom.2009.08.003	in vivo-animal host	Bacteroidota
2009	Langridge, Gemma C.; Phan, Minh-Duy; Turner, Daniel J.; Perkins, Timothy T.; Parts, Leopold; Haase, Jana; Charles, Ian; Maskell, Duncan J.; Peters, Sarah E.; Dougan, Gordon; Wain, John; Parkhill, Julian; Turner, A. Keith	Simultaneous assay of every Salmonella Typhi gene using one million transposon mutants	GENOME RESEARCH	10.1101/gr.097097.109	other (in vitro, ex vivo, procedures, analysis tools, reviews)	Pseudomonadota
2009	Gawronski JD, Wong SM, Giannoukos G, Ward DV, Akerley BJ.	Tracking insertion mutants within libraries by deep sequencing and a genome-wide screen for Haemophilus genes required in the lung	PROCEEDINGS OF THE NATIONAL ACADEMY OF SCIENCES OF THE UNITED STATES OF AMERICA	10.1073/pnas.0906627106	in vivo-animal host	Pseudomonadota
2011	Gallagher, Larry A.; Shendure, Jay; Manoil, Colin	Genome-Scale Identification of Resistance Functions in Pseudomonas aeruginosa Using Tn-seq	MBIO	10.1128/mBio.00315-10	other (in vitro, ex vivo, procedures, analysis tools, reviews)	Pseudomonadota
2011	Goodman, Andrew L.; Wu, Meng; Gordon, Jeffrey I.	Identifying microbial fitness determinants by insertion sequencing using genome-wide transposon mutant libraries	NATURE PROTOCOLS	10.1038/nprot.2011.417	other (in vitro, ex vivo, procedures, analysis tools, reviews)	-
2011	Christen, Beat; Abeliuk, Eduardo; Collier, John M; Kalogeraki, Virginia S; Passarelli, Ben; Coller, John; Fero, Michael JF; McAdams, Harley H; Shapiro, Lucy.	The essential genome of a bacterium	MOLECULAR SYSTEMS BIOLOGY	10.1038/msb.2011.58	other (in vitro, ex vivo, procedures, analysis tools, reviews)	Pseudomonadota
2011	Eckert SE, Dziva F, Chaudhuri RR, Langridge GC, Turner DJ, Pickard DJ, Maskell DJ, Thomson NR, Stevens MP	Retrospective application of transposon-directed insertion site sequencing to a library of signature-tagged mini-Tn5Km2 mutants of Escherichia coli O157:H7 screened in cattle	JOURNAL OF BACTERIOLOGY	10.1128/JB.01292-10	in vivo-animal host	Pseudomonadota
2012	Brutinel, Evan D.; Gralnick, Jeffrey A.	Anomalies of the anaerobic tricarboxylic acid cycle in Shewanella oneidensis revealed by Tn-seq	MOLECULAR MICROBIOLOGY	10.1111/j.1365-2958.2012.08196.x	other (in vitro, ex vivo, procedures, analysis tools, reviews)	Pseudomonadota
2012	Zomer, Aldert; Burghout, Peter; Bootsma, Hester J.; Hermans, Peter W. M.; van Hijum, Sacha A. F. T.	ESSENTIALS: Software for Rapid Analysis of High Throughput Transposon Insertion Sequencing Data	PLOS ONE	10.1371/journal.pone.0043012	other (in vitro, ex vivo, procedures, analysis tools, reviews)	-
2012	Khatiwara, Anita; Jiang, Tieshan; Sung, Sam-Sun; Dawoud, Turki; Kim, Jeong Nam; Bhattacharya, Dhruva; Kim, Hee-Bal; Ricke, Steven C.; Kwon, Young Min	Genome Scanning for Conditionally Essential Genes in Salmonella enterica Serotype Typhimurium	APPLIED AND ENVIRONMENTAL MICROBIOLOGY	10.1128/AEM.06865-11	other (in vitro, ex vivo, procedures, analysis tools, reviews)	Pseudomonadota
2012	Klein, Brian A.; Tenorio, Elizabeth L.; Lazinski, David W.; Camilli, Andrew; Duncan, Margaret J.; Hu, Linden T.	Identification of essential genes of the periodontal pathogen Porphyromonas gingivalis	BMC GENOMICS	10.1186/1471-2164-13-578	other (in vitro, ex vivo, procedures, analysis tools, reviews)	Bacteroidota
2012	Mann, Beth; van Opijnen, Tim; Wang, Jianmin; Obert, Caroline; Wang, Yong-Dong; Carter, Robert; McGoldrick, Daniel J.; Ridout, Granger; Camilli, Andrew; Tuomanen, Elaine I.; Rosch, Jason W.	Control of Virulence by Small RNAs in Streptococcus pneumoniae	PLOS PATHOGENS	10.1371/journal.ppat.1002788	in vivo-animal host	Bacillota
2012	Held, Kiara; Ramage, Elizabeth; Jacobs, Michael; Gallagher, Larry; Manoil, Colin	Sequence-Verified Two-Allele Transposon Mutant Library for Pseudomonas aeruginosa PAO1	JOURNAL OF BACTERIOLOGY	10.1128/JB.01479-12	other (in vitro, ex vivo, procedures, analysis tools, reviews)	Pseudomonadota
2012	van Opijnen, Tim; Camilli, Andrew		GENOME RESEARCH	10.1101/gr.137430.112	in vivo-animal host	Bacillota
2013	Luan, Shi-Lu; Chaudhuri, Roy R.; Peters, Sarah E.; Mayho, Matthew; Weinert, Lucy A.; Crowther, Sarah A.; Wang, Jinhong; Langford, Paul R.; Rycroft, Andrew; Wren, Brendan W.; Tucker, Alexander W.; Maskell, Duncan J.	Generation of a Tn5 transposon library in Haemophilus parasuis and analysis by transposon-directed insertion-site sequencing (TraDIS)	VETERINARY MICROBIOLOGY	10.1016/j.vetmic.2013.07.008	other (in vitro, ex vivo, procedures, analysis tools, reviews)	Pseudomonadota
2013	Dong, Tao G.; Ho, Brian T.; Yoder-Himes, Deborah R.; Mekalanos, John J.	Identification of T6SS-dependent effector and immunity proteins by Tn-seq in Vibrio cholerae	PROCEEDINGS OF THE NATIONAL ACADEMY OF SCIENCES OF THE UNITED STATES OF AMERICA	10.1073/pnas.1222783110	other (in vitro, ex vivo, procedures, analysis tools, reviews)	Pseudomonadota
2013	van Opijnen, Tim; Camilli, Andrew	Transposon insertion sequencing: a new tool for systems-level analysis of microorganisms	NATURE REVIEWS MICROBIOLOGY	10.1038/nrmicro3033	other (in vitro, ex vivo, procedures, analysis tools, reviews)	-
2013	Fu, Yang; Waldor, Matthew K.; Mekalanos, John J.	Tn-Seq Analysis of Vibrio cholerae Intestinal Colonization Reveals a Role for T6SS-Mediated Antibacterial Activity in the Host	CELL HOST & MICROBE	10.1016/j.chom.2013.11.001	in vivo-animal host	Pseudomonadota
2013	Wiles, Travis J.; Norton, J. Paul; Russell, Colin W.; Dalley, Brian K.; Fischer, Kael F.; Mulvey, Matthew A.	Combining Quantitative Genetic Footprinting and Trait Enrichment Analysis to Identify Fitness Determinants of a Bacterial Pathogen	PLOS GENETICS	10.1371/journal.pgen.1003716	in vivo-animal host	Pseudomonadota
2013	Fels, Samuel R.; Zane, Grant M.; Blake, Sean M.; Wall, Judy D.	Rapid Transposon Liquid Enrichment Sequencing (TnLE-seq) for Gene Fitness Evaluation in Underdeveloped Bacterial Systems	APPLIED AND ENVIRONMENTAL MICROBIOLOGY	10.1128/AEM.02051-13	other (in vitro, ex vivo, procedures, analysis tools, reviews)	Pseudomonadota
2013	Chaudhuri, Roy R.; Morgan, Eirwen; Peters, Sarah E.; Pleasance, Stephen J.; Hudson, Debra L.; Davies, Holly M.; Wang, Jinhong; van Diemen, Pauline M.; Buckley, Anthony M.; Bowen, Alison J.; Pullinger, Gillian D.; Turner, Daniel J.; Langridge, Gemma C.; Turner, A. Keith; Parkhill, Julian; Charles, Ian G.; Maskell, Duncan J.; Stevens, Mark P.	Comprehensive Assignment of Roles for Salmonella Typhimurium Genes in Intestinal Colonization of Food-Producing Animals	PLOS GENETICS	10.1371/journal.pgen.1003456	in vivo-animal host	Pseudomonadota
2013	Langereis, Jeroen D.; Zomer, Aldert; Stunnenberg, Hendrik G.; Burghout, Peter; Hermans, Peter W. M.	Nontypeable Haemophilus influenzae Carbonic Anhydrase Is Important for Environmental and Intracellular Survival	JOURNAL OF BACTERIOLOGY	10.1128/JB.01870-12	other (in vitro, ex vivo, procedures, analysis tools, reviews)	Pseudomonadota
2013	Kamp, Heather D.; Patimalla-Dipali, Bharathi; Lazinski, David W.; Wallace-Gadsden, Faith; Camilli, Andrew	Gene Fitness Landscapes of Vibrio cholerae at Important Stages of Its Life Cycle	PLOS PATHOGENS	10.1371/journal.ppat.1003800	in vivo-animal host	Pseudomonadota
2013	Burghout, Peter; Zomer, Aldert; van der Gaast-de Jongh, Christa E.; Janssen-Megens, Eva M.; Francoijs, Kees-Jan; Stunnenberg, Hendrik G.; Hermans, Peter W. M.	Streptococcus pneumoniae Folate Biosynthesis Responds to Environmental CO2 Levels	JOURNAL OF BACTERIOLOGY	10.1128/JB.01942-12	other (in vitro, ex vivo, procedures, analysis tools, reviews)	Bacillota
2013	Troy, Erin B.; Lin, Tao; Gao, Lihui; Lazinski, David W.; Camilli, Andrew; Norris, Steven J.; Hu, Linden T.	Understanding Barriers to Borrelia burgdorferi Dissemination during Infection Using Massively Parallel Sequencing	INFECTION AND IMMUNITY	10.1128/IAI.00266-13	in vivo-animal host	Spirochaetota
2013	de Vries, Stefan P. W.; Eleveld, Marc J.; Hermans, Peter W. M.; Bootsma, Hester J.	Characterization of the Molecular Interplay between Moraxella catarrhalis and Human Respiratory Tract Epithelial Cells	PLOS ONE	10.1371/journal.pone.0072193	other (in vitro, ex vivo, procedures, analysis tools, reviews)	Pseudomonadota
2013	Baugh, Loren; Gallagher, Larry A.; Patrapuvich, Rapatbhorn; Clifton, Matthew C.; Gardberg, Anna S.; Edwards, Thomas E.; Armour, Brianna; Begley, Darren W.; Dieterich, Shellie H.; Dranow, David M.; Abendroth, Jan; Fairman, James W.; Fox, David, III; Staker, Bart L.; Phan, Isabelle; Gillespie, Angela; Choi, Ryan; Nakazawa-Hewitt, Steve; Mary Trang Nguyen; Napuli, Alberto; Barrett, Lynn; Buchko, Gar…	Combining Functional and Structural Genomics to Sample the Essential Burkholderia Structome	PLOS ONE	10.1371/journal.pone.0053851	other (in vitro, ex vivo, procedures, analysis tools, reviews)	Pseudomonadota
2013	DeJesus, Michael A.; Ioerger, Thomas R.	A Hidden Markov Model for identifying essential and growth-defect regions in bacterial genomes from transposon insertion sequencing data	BMC BIOINFORMATICS	10.1186/1471-2105-14-303	other (in vitro, ex vivo, procedures, analysis tools, reviews)	-
2013	Skurnik, David; Roux, Damien; Aschard, Hugues; Cattoir, Vincent; Yoder-Himes, Deborah; Lory, Stephen; Pier, Gerald B.	A Comprehensive Analysis of In Vitro and In Vivo Genetic Fitness of Pseudomonas aeruginosa Using High-Throughput Sequencing of Transposon Libraries	PLOS PATHOGENS	10.1371/journal.ppat.1003582	in vivo-animal host	Pseudomonadota
2013	Barquist, Lars; Boinett, Christine J.; Cain, Amy K.	Approaches to querying bacterial genomes with transposon-insertion sequencing	RNA BIOLOGY	10.4161/rna.24765	other (in vitro, ex vivo, procedures, analysis tools, reviews)	-
2013	Yanjia J. Zhang, Manchi C. Reddy, Thomas R. Ioerger, Alissa C. Rothchild, Veronique Dartois, Brian M. Schuster, Andrej Trauner, Deeann Wallis, Stacy Galaviz, Curtis Huttenhower, James C. Sacchettini, Samuel M. Behar, Eric J. Rubin,	Tryptophan Biosynthesis Protects Mycobacteria from CD4 T-Cell-Mediated Killing	CELL	10.1016/j.cell.2013.10.045	other (in vitro, ex vivo, procedures, analysis tools, reviews)	Actinobacteriota
2014	Maria, John P. Santa, Jr.; Sadaka, Ama; Moussa, Samir H.; Brown, Stephanie; Zhang, Yanjia J.; Rubin, Eric J.; Gilmore, Michael S.; Walker, Suzanne	Compound-gene interaction mapping reveals distinct roles for Staphylococcus aureus teichoic acids	PROCEEDINGS OF THE NATIONAL ACADEMY OF SCIENCES OF THE UNITED STATES OF AMERICA	10.1073/pnas.1404099111	other (in vitro, ex vivo, procedures, analysis tools, reviews)	Bacillota
2014	Palace, Samantha G.; Proulx, Megan K.; Lu, Shan; Baker, Richard E.; Goguen, Jon D.	Genome-Wide Mutant Fitness Profiling Identifies Nutritional Requirements for Optimal Growth of Yersinia pestis in Deep Tissue	MBIO	10.1128/mBio.01385-14	in vivo-animal host	Pseudomonadota
2014	Moule, Madeleine G.; Hemsley, Claudia M.; Seet, Qihui; Guerra-Assuncao, Jose Afonso; Lim, Jiali; Sarkar-Tyson, Mitali; Clark, Taane G.; Tan, Patrick B. O.; Titball, Richard W.; Cuccui, Jon; Wren, Brendan W.	Genome-Wide Saturation Mutagenesis of Burkholderia pseudomallei K96243 Predicts Essential Genes and Novel Targets for Antimicrobial Development	MBIO	10.1128/mBio.00926-13	other (in vitro, ex vivo, procedures, analysis tools, reviews)	Pseudomonadota
2014	Dawoud, Turki M.; Jiang, Tieshan; Mandal, Rabindra K.; Ricke, Steven C.; Kwon, Young Min	Improving the Efficiency of Transposon Mutagenesis in Salmonella Enteritidis by Overcoming Host-Restriction Barriers	MOLECULAR BIOTECHNOLOGY	10.1007/s12033-014-9779-4	other (in vitro, ex vivo, procedures, analysis tools, reviews)	Pseudomonadota
2014	Wang, Nengding; Ozer, Egon A.; Mandel, Mark J.; Hauser, Alan R.	Genome-Wide Identification of Acinetobacter baumannii Genes Necessary for Persistence in the Lung	MBIO	10.1128/mBio.01163-14	in vivo-animal host	Pseudomonadota
2014	de Vries, Stefan P. W.; Rademakers, Rob J. A.; van der Gaast-de Jongh, Christa E.; Eleveld, Marc J.; Hermans, Peter W. M.; Bootsma, Hester J.	Deciphering the genetic basis of Moraxella catarrhalis complement resistance: a critical role for the disulphide bond formation system	MOLECULAR MICROBIOLOGY	10.1111/mmi.12475	other (in vitro, ex vivo, procedures, analysis tools, reviews)	Pseudomonadota
2014	Verhagen, Lilly M.; de Jonge, Marien I.; Burghout, Peter; Schraa, Kiki; Spagnuolo, Lorenza; Mennens, Svenja; Eleveld, Marc J.; van der Gaast-de Jongh, Christa E.; Zomer, Aldert; Hermans, Peter W. M.; Bootsma, Hester J.	Genome-Wide Identification of Genes Essential for the Survival of Streptococcus pneumoniae in Human Saliva	PLOS ONE	10.1371/journal.pone.0089541	other (in vitro, ex vivo, procedures, analysis tools, reviews)	Bacillota
2014	Valentino, Michael D.; Foulston, Lucy; Sadaka, Ama; Kos, Veronica N.; Villet, Regis A.; Maria, John Santa, Jr.; Lazinski, David W.; Camilli, Andrew; Walker, Suzanne; Hooper, David C.; Gilmore, Michael S.	Genes Contributing to Staphylococcus aureus Fitness in Abscess- and Infection-Related Ecologies	MBIO	10.1128/mBio.01729-14	in vivo-animal host	Bacillota
2014	Pritchard, Justin R; Chao, Michael C; Abel, Sören; Davis, Brigid M; Baranowski, Catherine; Zhang, Yanjia J; Rubin, Eric J; Waldor, Matthew K.	ARTIST: high-resolution genome-wide assessment of fitness using transposon-insertion sequencing.	PLOS GENETICS	10.1371/journal.pgen.1004782.	other (in vitro, ex vivo, procedures, analysis tools, reviews)	-
2014	Lin, Tao; Troy, Erin B.; Hu, Linden T.; Gao, Lihui; Norris, Steven J.	Transposon mutagenesis as an approach to improved understanding of Borrelia pathogenesis and biology	FRONTIERS IN CELLULAR AND INFECTION MICROBIOLOGY	10.3389/fcimb.2014.00063	other (in vitro, ex vivo, procedures, analysis tools, reviews)	-
2014	Langereis, Jeroen D.; de Jonge, Marien I.; Weiser, Jeffrey N.	Binding of human factor H to outer membrane protein P5 of non-typeable Haemophilus influenzae contributes to complement resistance	MOLECULAR MICROBIOLOGY	10.1111/mmi.12741	other (in vitro, ex vivo, procedures, analysis tools, reviews)	Pseudomonadota
2014	Remmele, Christian W.; Xian, Yibo; Albrecht, Marco; Faulstich, Michaela; Fraunholz, Martin; Heinrichs, Elisabeth; Dittrich, Marcus T.; Mueller, Tobias; Reinhardt, Richard; Rudel, Thomas	Transcriptional landscape and essential genes of Neisseria gonorrhoeae	NUCLEIC ACIDS RESEARCH	10.1093/nar/gku762	other (in vitro, ex vivo, procedures, analysis tools, reviews)	Pseudomonadota
2014	Johnson, Christopher M.; Grossman, Alan D.	Identification of host genes that affect acquisition of an integrative and conjugative element in Bacillus subtilis	MOLECULAR MICROBIOLOGY	10.1111/mmi.12736	other (in vitro, ex vivo, procedures, analysis tools, reviews)	Bacillota
2014	Byrne, Rose T.; Chen, Stefanie H.; Wood, Elizabeth A.; Cabot, Eric L.; Cox, Michael M.	Escherichia coli Genes and Pathways Involved in Surviving Extreme Exposure to Ionizing Radiation	JOURNAL OF BACTERIOLOGY	10.1128/JB.01589-14	other (in vitro, ex vivo, procedures, analysis tools, reviews)	Pseudomonadota
2014	McDonough, EmilyKate; Lazinski, David W.; Camilli, Andrew	Identification of in vivo regulators of the Vibrio cholerae xds gene using a high-throughput genetic selection	MOLECULAR MICROBIOLOGY	10.1111/mmi.12557	other (in vitro, ex vivo, procedures, analysis tools, reviews)	Pseudomonadota
2014	Feaga, Heather A.; Viollier, Patrick H.; Keiler, Kenneth C.	Release of Nonstop Ribosomes Is Essential	MBIO	10.1128/mBio.01916-14	other (in vitro, ex vivo, procedures, analysis tools, reviews)	Pseudomonadota
2014	Turner, Keith H.; Everett, Jake; Trivedi, Urvish; Rumbaugh, Kendra P.; Whiteley, Marvin	Requirements for Pseudomonas aeruginosa Acute Burn and Chronic Surgical Wound Infection	PLOS GENETICS	10.1371/journal.pgen.1004518	in vivo-animal host	Pseudomonadota
2014	Langereis, Jeroen D.; Weiser, Jeffrey N.	Shielding of a Lipooligosaccharide IgM Epitope Allows Evasion of Neutrophil-Mediated Killing of an Invasive Strain of Nontypeable Haemophilus influenzae	MBIO	10.1128/mBio.01478-14	other (in vitro, ex vivo, procedures, analysis tools, reviews)	Pseudomonadota
2014	Yang, Hong; Krumholz, Elias W.; Brutinel, Evan D.; Palani, Nagendra P.; Sadowsky, Michael J.; Odlyzko, Andrew M.; Gralnick, Jeffrey A.; Libourel, Igor G. L.	Genome-Scale Metabolic Network Validation of Shewanella oneidensis Using Transposon Insertion Frequency Analysis	PLOS COMPUTATIONAL BIOLOGY	10.1371/journal.pcbi.1003848	other (in vitro, ex vivo, procedures, analysis tools, reviews)	Pseudomonadota
2014	Perry, Benjamin J.; Yost, Christopher K.	Construction of a mariner-based transposon vector for use in insertion sequence mutagenesis in selected members of the Rhizobiaceae	BMC MICROBIOLOGY	10.1186/s12866-014-0298-z	other (in vitro, ex vivo, procedures, analysis tools, reviews)	Pseudomonadota
2014	Ardissone, Silvia; Fumeaux, Coralie; Berge, Matthieu; Beaussart, Audrey; Theraulaz, Laurence; Radhakrishnan, Sunish Kumar; Dufrene, Yves F.; Viollier, Patrick H.	Cell cycle constraints on capsulation and bacteriophage susceptibility	ELIFE	10.7554/eLife.03587	other (in vitro, ex vivo, procedures, analysis tools, reviews)	Pseudomonadota
2014	Brooks, John F; Gyllborg, Mattias C; David C. Cronin, Sarah J. Quillin, Celeste A. Mallama, Randi Foxall, Cheryl Whistler, Andrew L. Goodman, Mark J. Mandel	Global discovery of colonization determinants in the squid symbiont Vibrio fischeri	PROCEEDINGS OF THE NATIONAL ACADEMY OF SCIENCES OF THE UNITED STATES OF AMERICA	10.1073/pnas.1415957111	in vivo-animal host	Pseudomonadota
2014	Johnson JG, Livny J, Dirita VJ	High-throughput sequencing of Campylobacter jejuni insertion mutant libraries reveals mapA as a fitness factor for chicken colonization	JOURNAL OF BACTERIOLOGY	10.1128/JB.01395-13	in vivo-animal host	Pseudomonadota
2015	Gutierrez, Maria G.; Yoder-Himes, Deborah R.; Warawa, Jonathan M.	Comprehensive identification of virulence factors required for respiratory melioidosis using Tn-seq mutagenesis	FRONTIERS IN CELLULAR AND INFECTION MICROBIOLOGY	10.3389/fcimb.2015.00078	in vivo-animal host	Pseudomonadota
2015	Rubin, Benjamin E.; Wetmore, Kelly M.; Price, Morgan N.; Diamond, Spencer; Shultzaberger, Ryan K.; Lowe, Laura C.; Curtin, Genevieve; Arkin, Adam P.; Deutschbauer, Adam; Golden, Susan S.	The essential gene set of a photosynthetic organism	PROCEEDINGS OF THE NATIONAL ACADEMY OF SCIENCES OF THE UNITED STATES OF AMERICA	10.1073/pnas.1519220112	other (in vitro, ex vivo, procedures, analysis tools, reviews)	Cyanobacteria
2015	Wetmore, Kelly M.; Price, Morgan N.; Waters, Robert J.; Lamson, Jacob S.; He, Jennifer; Hoover, Cindi A.; Blow, Matthew J.; Bristow, James; Butland, Gareth; Arkin, Adam P.; Deutschbauer, Adam	Rapid Quantification of Mutant Fitness in Diverse Bacteria by Sequencing Randomly Bar-Coded Transposons	MBIO	10.1128/mBio.00306-15	other (in vitro, ex vivo, procedures, analysis tools, reviews)	Pseudomonadota
2015	Solaimanpour, Sina; Sarmiento, Felipe; Mrazek, Jan	Tn-Seq Explorer: A Tool for Analysis of High-Throughput Sequencing Data of Transposon Mutant Libraries	PLOS ONE	10.1371/journal.pone.0126070	other (in vitro, ex vivo, procedures, analysis tools, reviews)	-
2015	DeJesus, Michael A.; Ambadipudi, Chaitra; Baker, Richard; Sassetti, Christopher; Ioerger, Thomas R.	TRANSIT - A Software Tool for Himar1 TnSeq Analysis	PLOS COMPUTATIONAL BIOLOGY	10.1371/journal.pcbi.1004401	other (in vitro, ex vivo, procedures, analysis tools, reviews)	-
2015	Wilde, Aimee D.; Snyder, Daniel J.; Putnam, Nicole E.; Valentino, Michael D.; Hammer, Neal D.; Lonergan, Zachery R.; Hinger, Scott A.; Aysanoa, Esar E.; Blanchard, Catlyn; Dunman, Paul M.; Wasserman, Gregory A.; Chen, John; Shopsin, Bo; Gilmore, Michael S.; Skaar, Eric P.; Cassat, James E.	Bacterial Hypoxic Responses Revealed as Critical Determinants of the Host-Pathogen Outcome by TnSeq Analysis of Staphylococcus aureus Invasive Infection	PLOS PATHOGENS	10.1371/journal.ppat.1005341	in vivo-animal host	Bacillota
2015	Lee, Samuel A.; Gallagher, Larry A.; Thongdee, Metawee; Staudinger, Benjamin J.; Lippman, Soyeon; Singh, Pradeep K.; Manoil, Colin	General and condition-specific essential functions of Pseudomonas aeruginosa	PROCEEDINGS OF THE NATIONAL ACADEMY OF SCIENCES OF THE UNITED STATES OF AMERICA	10.1073/pnas.1422186112	other (in vitro, ex vivo, procedures, analysis tools, reviews)	Pseudomonadota
2015	Crousilles, Audrey; Maunders, Eve; Bartlett, Sean; Fan, Catherine; Ukor, Emem-Fong; Abdelhamid, Yassmin; Baker, Ysobel; Floto, Andres; Spring, David R.; Welch, Martin	Which microbial factors really are important in Pseudomonas aeruginosa infections?	FUTURE MICROBIOLOGY	10.2217/fmb.15.100	other (in vitro, ex vivo, procedures, analysis tools, reviews)	Pseudomonadota
2015	Turner, Keith H.; Wessel, Aimee K.; Palmer, Gregory C.; Murray, Justine L.; Whiteley, Marvin	Essential genome of Pseudomonas aeruginosa in cystic fibrosis sputum	PROCEEDINGS OF THE NATIONAL ACADEMY OF SCIENCES OF THE UNITED STATES OF AMERICA	10.1073/pnas.1419677112	other (in vitro, ex vivo, procedures, analysis tools, reviews)	Pseudomonadota
2015	Le Breton, Yoann; Belew, Ashton T.; Valdes, Kayla M.; Islam, Emrul; Curry, Patrick; Tettelin, Herve; Shirtliff, Mark E.; El-Sayed, Najib M.; McIver, Kevin S.	Essential Genes in the Core Genome of the Human Pathogen Streptococcus pyogenes	SCIENTIFIC REPORTS	10.1038/srep09838	other (in vitro, ex vivo, procedures, analysis tools, reviews)	Bacillota
2015	Yamaichi, Yoshiharu; Chao, Michael C.; Sasabe, Jumpei; Clark, Lars; Davis, Brigid M.; Yamamoto, Nozomi; Mori, Hiroshi; Kurokawa, Ken; Waldor, Matthew K.	High-resolution genetic analysis of the requirements for horizontal transmission of the ESBL plasmid from Escherichia coli O104:H4	NUCLEIC ACIDS RESEARCH	10.1093/nar/gku1262	other (in vitro, ex vivo, procedures, analysis tools, reviews)	Pseudomonadota
2015	Phan, Minh Duy; Forde, Brian M.; Peters, Kate M.; Sarkar, Sohinee; Hancock, Steven; Stanton-Cook, Mitchell; Ben Zakour, Nouri L.; Upton, Mathew; Beatson, Scott A.; Schembri, Mark A.	Molecular Characterization of a Multidrug Resistance IncF Plasmid from the Globally Disseminated Escherichia coli ST131 Clone	PLOS ONE	10.1371/journal.pone.0122369	other (in vitro, ex vivo, procedures, analysis tools, reviews)	Pseudomonadota
2015	Shan, Yue; Lazinski, David; Rowe, Sarah; Camilli, Andrew; Lewis, Kim	Genetic Basis of Persister Tolerance to Aminoglycosides in Escherichia coli	MBIO	10.1128/mBio.00078-15	other (in vitro, ex vivo, procedures, analysis tools, reviews)	Pseudomonadota
2015	Yung, Mimi C.; Park, Dan M.; Overton, K. Wesley; Blow, Matthew J.; Hoover, Cindi A.; Smit, John; Murray, Sean R.; Ricci, Dante P.; Christen, Beat; Bowman, Grant R.; Jiao, Yongqin	Transposon Mutagenesis Paired with Deep Sequencing of Caulobacter crescentus under Uranium Stress Reveals Genes Essential for Detoxification and Stress Tolerance	JOURNAL OF BACTERIOLOGY	10.1128/JB.00382-15	other (in vitro, ex vivo, procedures, analysis tools, reviews)	Pseudomonadota
2015	Gallagher, Larry A.; Ramage, Elizabeth; Weiss, Eli J.; Radey, Matthew; Hayden, Hillary S.; Held, Kiara G.; Huse, Holly K.; Zurawski, Daniel V.; Brittnacher, Mitchell J.; Manoil, Colin	Resources for Genetic and Genomic Analysis of Emerging Pathogen Acinetobacter baumannii	JOURNAL OF BACTERIOLOGY	10.1128/JB.00131-15	other (in vitro, ex vivo, procedures, analysis tools, reviews)	Pseudomonadota
2015	Weerdenburg, Eveline M.; Abdallah, M. Abdallah; Rangkuti, Farania; El Ghany, Moataz Abd; Otto, Thomas D.; Adroub, Sabir A.; Molenaar, Douwe; Ummels, Roy; ter Veen, Kars; van Stempvoort, Gunny; van der Sar, Astrid M.; Ali, Shahjahan; Langridge, Gemma C.; Thomson, Nicholas R.; Pain, Arnab; Bitter, Wilbert	Genome-Wide Transposon Mutagenesis Indicates that Mycobacterium marinum Customizes Its Virulence Mechanisms for Survival and Replication in Different Hosts	INFECTION AND IMMUNITY	10.1128/IAI.03050-14	in vivo-animal host	Actinobacteriota
2015	Gebhardt, Michael J.; Gallagher, Larry A.; Jacobson, Rachael K.; Usacheva, Elena A.; Peterson, Lance R.; Zurawski, Daniel V.; Shuman, Howard A.	Joint Transcriptional Control of Virulence and Resistance to Antibiotic and Environmental Stress in Acinetobacter baumannii	MBIO	10.1128/mBio.01660-15	in vivo-animal host	Pseudomonadota
2015	Ates, Louis S.; Ummels, Roy; Commandeur, Susanna; van der Weerd, Robert; Sparrius, Marion; Weerdenburg, Eveline; Alber, Marina; Kalscheuer, Rainer; Piersma, Sander R.; Abdallah, Abdallah M.; Abd El Ghany, Moataz; Abdel-Haleem, Alyaa M.; Pain, Arnab; Jimenez, Connie R.; Bitter, Wilbert; Houben, Edith N. G.	Essential Role of the ESX-5 Secretion System in Outer Membrane Permeability of Pathogenic Mycobacteria	PLOS GENETICS	10.1371/journal.pgen.1005190	other (in vitro, ex vivo, procedures, analysis tools, reviews)	Actinobacteriota
2015	Dembek, Marcin; Barquist, Lars; Boinett, Christine J.; Cain, Amy K.; Mayho, Matthew; Lawley, Trevor D.; Fairweather, Neil F.; Fagan, Robert P.	High-Throughput Analysis of Gene Essentiality and Sporulation in Clostridium difficile	MBIO	10.1128/mBio.02383-14	other (in vitro, ex vivo, procedures, analysis tools, reviews)	Bacillota
2015	Meeske, Alexander J.; Sham, Lok-To; Kimsey, Harvey; Koo, Byoung-Mo; Gross, Carol A.; Bernhardt, Thomas G.; Rudner, David Z.	MurJ and a novel lipid II flippase are required for cell wall biogenesis in Bacillus subtilis	PROCEEDINGS OF THE NATIONAL ACADEMY OF SCIENCES OF THE UNITED STATES OF AMERICA	10.1073/pnas.1504967112	other (in vitro, ex vivo, procedures, analysis tools, reviews)	Bacillota
2015	Isabella, Vincent M.; Campbell, Arthur J.; Manchester, John; Sylvester, Mark; Nayar, Asha S.; Ferguson, Keith E.; Tommasi, Ruben; Miller, Alita A.	Toward the Rational Design of Carbapenem Uptake in Pseudomonas aeruginosa	CHEMISTRY & BIOLOGY	10.1016/j.chembiol.2015.03.018	other (in vitro, ex vivo, procedures, analysis tools, reviews)	Pseudomonadota
2015	Wu, Meng; McNulty, Nathan P.; Rodionov, Dmitry A.; Khoroshkin, Matvei S.; Griffin, Nicholas W.; Cheng, Jiye; Latreille, Phil; Kerstetter, Randall A.; Terrapon, Nicolas; Henrissat, Bernard; Osterman, Andrei L.; Gordon, Jeffrey I.	Genetic determinants of in vivo fitness and diet responsiveness in multiple human gut Bacteroides	SCIENCE	10.1126/science.aac5992	in vivo-animal host	Bacteroidota
2015	Bachman MA, Breen P, Deornellas V, Mu Q, Zhao L, Wu W, Cavalcoli JD, Mobley HL.	Genome-Wide Identification of Klebsiella pneumoniae Fitness Genes during Lung Infection	MBIO	10.1128/mBio.00775-15	in vivo-animal host	Pseudomonadota
2015	Roux D, Danilchanka O, Guillard T, Cattoir V, Aschard H, Fu Y, Angoulvant F, Messika J, Ricard JD, Mekalanos JJ, Lory S, Pier GB, Skurnik D.	Fitness cost of antibiotic susceptibility during bacterial infection.	SCIENCE TRANSLATIONAL MEDICINE	10.1126/scitranslmed.aab1621	in vivo-animal host	Pseudomonadota
2016	Wong, Yee-Chin; Abd El Ghany, Moataz; Naeem, Raeece; Lee, Kok-Wei; Tan, Yung-Chie; Pain, Arnab; Nathan, Sheila	Candidate Essential Genes in Burkholderia cenocepacia J2315 Identified by Genome-Wide TraDIS	FRONTIERS IN MICROBIOLOGY	10.3389/fmicb.2016.01288	other (in vitro, ex vivo, procedures, analysis tools, reviews)	Pseudomonadota
2016	Freed, Nikki E.; Bumann, Dirk; Silander, Olin K.	Combining Shigella Tn-seq data with gold-standard E. coli gene deletion data suggests rare transitions between essential and non-essential gene functionality	BMC MICROBIOLOGY	10.1186/s12866-016-0818-0	other (in vitro, ex vivo, procedures, analysis tools, reviews)	Pseudomonadota
2016	Perry, Benjamin J.; Akter, Mir S.; Yost, Christopher K.	The Use of Transposon Insertion Sequencing to Interrogate the Core Functional Genome of the Legume Symbiont Rhizobium leguminosarum	FRONTIERS IN MICROBIOLOGY	10.3389/fmicb.2016.01873	other (in vitro, ex vivo, procedures, analysis tools, reviews)	Pseudomonadota
2016	Troy, Erin B.; Lin, Tao; Gao, Lihui; Lazinski, David W.; Lundt, Maureen; Camilli, Andrew; Norris, Steven J.; Hu, Linden T.	Global Tn-seq analysis of carbohydrate utilization and vertebrate infectivity of Borrelia burgdorferi	MOLECULAR MICROBIOLOGY	10.1111/mmi.13437	other (in vitro, ex vivo, procedures, analysis tools, reviews)	Spirochaetota
2016	Liu, Fangfang; Wang, Chong; Wu, Zuowei; Zhang, Qijing; Liu, Peng	A zero-inflated Poisson model for insertion tolerance analysis of genes based on Tn-seq data	BIOINFORMATICS	10.1093/bioinformatics/btw061	other (in vitro, ex vivo, procedures, analysis tools, reviews)	-
2016	Barquist, Lars; Mayho, Matthew; Cummins, Carla; Cain, Amy K.; Boinett, Christine J.; Page, Andrew J.; Langridge, Gemma C.; Quail, Michael A.; Keane, Jacqueline A.; Parkhill, Julian	The TraDIS toolkit: sequencing and analysis for dense transposon mutant libraries	BIOINFORMATICS	10.1093/bioinformatics/btw022	other (in vitro, ex vivo, procedures, analysis tools, reviews)	-
2016	Kwon, Young Min; Ricke, Steven C.; Mandal, Rabindra K.	Transposon sequencing: methods and expanding applications	APPLIED MICROBIOLOGY AND BIOTECHNOLOGY	10.1007/s00253-015-7037-8	other (in vitro, ex vivo, procedures, analysis tools, reviews)	-
2016	DeJesus, Michael A.; Ioerger, Thomas R.	Normalization of transposon-mutant library sequencing datasets to improve identification of conditionally essential genes	JOURNAL OF BIOINFORMATICS AND COMPUTATIONAL BIOLOGY	10.1142/S021972001642004X	other (in vitro, ex vivo, procedures, analysis tools, reviews)	-
2016	Broddrick, Jared T.; Rubin, Benjamin E.; Welkie, David G.; Du, Niu; Mih, Nathan; Diamond, Spencer; Lee, Jenny J.; Golden, Susan S.; Palsson, Bernhard O.	Unique attributes of cyanobacterial metabolism revealed by improved genome-scale metabolic modeling and essential gene analysis	PROCEEDINGS OF THE NATIONAL ACADEMY OF SCIENCES OF THE UNITED STATES OF AMERICA	10.1073/pnas.1613446113	other (in vitro, ex vivo, procedures, analysis tools, reviews)	Cyanobacteria
2016	Subashchandrabose, Sargurunathan; Smith, Sara; DeOrnellas, Valerie; Crepin, Sebastien; Kole, Monica; Zahdeh, Carina; Mobley, Harry L. T.	Acinetobacter baumannii Genes Required for Bacterial Survival during Bloodstream Infection	MSPHERE	10.1128/mSphere.00013-15	in vivo-animal host	Pseudomonadota
2016	Rau, Martin Holm; Calero, Patricia; Lennen, Rebecca M.; Long, Katherine S.; Nielsen, Alex T.	Genome-wide Escherichia coli stress response and improved tolerance towards industrially relevant chemicals	MICROBIAL CELL FACTORIES	10.1186/s12934-016-0577-5	other (in vitro, ex vivo, procedures, analysis tools, reviews)	Pseudomonadota
2016	Hutcherson, J. A.; Gogeneni, H.; Yoder-Himes, D.; Hendrickson, E. L.; Hackett, M.; Whiteley, M.; Lamont, R. J.; Scott, D. A.	Comparison of inherently essential genes of Porphyromonas gingivalis identified in two transposon-sequencing libraries	MOLECULAR ORAL MICROBIOLOGY	10.1111/omi.12135	other (in vitro, ex vivo, procedures, analysis tools, reviews)	Bacteroidota
2016	Curtis, Patrick D.	Essential Genes Predicted in the Genome of Rubrivivax gelatinosus	JOURNAL OF BACTERIOLOGY	10.1128/JB.00344-16	other (in vitro, ex vivo, procedures, analysis tools, reviews)	Pseudomonadota
2016	Hooven, Thomas A.; Catomeris, Andrew J.; Akabas, Leor H.; Randis, Tara M.; Maskell, Duncan J.; Peters, Sarah E.; Ott, Sandra; Santana-Cruz, Ivette; Tallon, Luke J.; Tettelin, Herve; Ratner, Adam J.	The essential genome of Streptococcus agalactiae	BMC GENOMICS	10.1186/s12864-016-2741-z	other (in vitro, ex vivo, procedures, analysis tools, reviews)	Bacillota
2016	Christen, Matthias; Beusch, Christian; Boesch, Yvonne; Cerletti, Dario; Flores-Tinoco, Carlos Eduardo; Del Medico, Luca; Tschan, Flavia; Christen, Beat	Quantitative Selection Analysis of Bacteriophage phi CbK Susceptibility in Caulobacter crescentus	JOURNAL OF MOLECULAR BIOLOGY	10.1016/j.jmb.2015.11.018	other (in vitro, ex vivo, procedures, analysis tools, reviews)	Pseudomonadota
2016	Molina-Quiroz, Roberto C.; Lazinski, David W.; Camilli, Andrew; Levy, Stuart B.	Transposon-Sequencing Analysis Unveils Novel Genes Involved in the Generation of Persister Cells in Uropathogenic Escherichia coli	ANTIMICROBIAL AGENTS AND CHEMOTHERAPY	10.1128/AAC.01617-16	other (in vitro, ex vivo, procedures, analysis tools, reviews)	Pseudomonadota
2016	Moule, Madeleine G.; Spink, Natasha; Willcocks, Sam; Lim, Jiali; Guerra-Assuncao, Jose Afonso; Cia, Felipe; Champion, Olivia L.; Senior, Nicola J.; Atkins, Helen S.; Clark, Taane; Bancroft, Gregory J.; Cuccui, Jon; Wren, Brendan W.	Characterization of New Virulence Factors Involved in the Intracellular Growth and Survival of Burkholderia pseudomallei	INFECTION AND IMMUNITY	10.1128/IAI.01102-15	in vivo-animal host	Pseudomonadota
2016	Hassan, Karl A.; Cain, Amy K.; Huang, TaoTao; Liu, Qi; Elbourne, Liam D. H.; Boinett, Christine J.; Brzoska, Anthony J.; Li, Liping; Ostrowski, Martin; Nguyen Thi Khanh Nhu; Tran Do Hoang Nhu; Baker, Stephen; Parkhill, Julian; Paulsen, Ian T.	Fluorescence-Based Flow Sorting in Parallel with Transposon Insertion Site Sequencing Identifies Multidrug Efflux Systems in Acinetobacter baumannii	MBIO	10.1128/mBio.01200-16	other (in vitro, ex vivo, procedures, analysis tools, reviews)	Pseudomonadota
2016	Powell, J. Elijah; Leonard, Sean P.; Kwong, Waldan K.; Engel, Philipp; Moran, Nancy A.	Genome-wide screen identifies host colonization determinants in a bacterial gut symbiont	PROCEEDINGS OF THE NATIONAL ACADEMY OF SCIENCES OF THE UNITED STATES OF AMERICA	10.1073/pnas.1610856113	in vivo-animal host	Pseudomonadota
2016	Barquist, Lars; Westermann, Alexander J.; Vogel, Joerg	Molecular phenotyping of infection-associated small non-coding RNAs.	PHILOSOPHICAL TRANSACTIONS OF THE ROYAL SOCIETY B-BIOLOGICAL SCIENCES	10.1098/rstb.2016.0081	other (in vitro, ex vivo, procedures, analysis tools, reviews)	Pseudomonadota
2016	Meeske, Alexander J.; Rodrigues, Christopher D. A.; Brady, Jacqueline; Lim, Hoong Chuin; Bernhardt, Thomas G.; Rudner, David Z.	High-Throughput Genetic Screens Identify a Large and Diverse Collection of New Sporulation Genes in Bacillus subtilis	PLOS BIOLOGY	10.1371/journal.pbio.1002341	other (in vitro, ex vivo, procedures, analysis tools, reviews)	Bacillota
2016	Lourdault, Kristel; Matsunaga, James; Haake, David A.	High-Throughput Parallel Sequencing to Measure Fitness of Leptospira interrogans Transposon Insertion Mutants during Acute Infection	PLOS NEGLECTED TROPICAL DISEASES	10.1371/journal.pntd.0005117	other (in vitro, ex vivo, procedures, analysis tools, reviews)	Spirochaetota
2016	Rosconi, Federico; de Vries, Stefan P. W.; Baig, Abiyad; Fabiano, Elena; Grant, Andrew J.	Essential Genes for In Vitro Growth of the Endophyte Herbaspirillum seropedicae SmR1 as Revealed by Transposon Insertion Site Sequencing	APPLIED AND ENVIRONMENTAL MICROBIOLOGY	10.1128/AEM.02281-16	other (in vitro, ex vivo, procedures, analysis tools, reviews)	Pseudomonadota
2016	Pechter, Kieran B.; Gallagher, Larry; Pyles, Harley; Manoil, Colin S.; Harwood, Caroline S.	Essential Genome of the Metabolically Versatile Alphaproteobacterium Rhodopseudomonas palustris	JOURNAL OF BACTERIOLOGY	10.1128/JB.00771-15	other (in vitro, ex vivo, procedures, analysis tools, reviews)	Pseudomonadota
2016	Capel, Elena; Zomer, Aldert L.; Nussbaumer, Thomas; Bole, Christine; Izac, Brigitte; Frapy, Eric; Meyer, Julie; Bouzinba-Segard, Haniaa; Bille, Emmanuelle; Jamet, Anne; Cavau, Anne; Letourneur, Franck; Bourdoulous, Sandrine; Rattei, Thomas; Nassif, Xavier; Coureuil, Mathieu	Comprehensive Identification of Meningococcal Genes and Small Noncoding RNAs Required for Host Cell Colonization	MBIO	10.1128/mBio.01173-16	other (in vitro, ex vivo, procedures, analysis tools, reviews)	Pseudomonadota
2016	Hubbard, Troy; Chao, Michael C; Abel, Sören; Blondel, Carlos J; zur Wiesch, Pia A; Zhou, Xiaohui; Davis, Brigid; Waldor, Matthew K	Genetic analysis of Vibrio parahaemolyticus intestinal colonization	PROCEEDINGS OF THE NATIONAL ACADEMY OF SCIENCES OF THE UNITED STATES OF AMERICA	10.1073/pnas.1601718113	in vivo-animal host	Pseudomonadota
2016	Rajagopal, Mithila; Martin, Melissa J.; Santiago, Marina; Lee, Wonsik; Kos, Veronica N.; Meredith, Tim; Gilmore, Michael S.; Walker, Suzanne	Multidrug Intrinsic Resistance Factors in Staphylococcus aureus Identified by Profiling Fitness within High-Diversity Transposon Libraries	MBIO	10.1128/mBio.00950-16	other (in vitro, ex vivo, procedures, analysis tools, reviews)	Bacillota
2016	van Opijnen, Tim; Dedrick, Sandra; Bento, Jose	Strain Dependent Genetic Networks for Antibiotic-Sensitivity in a Bacterial Pathogen with a Large Pan-Genome	PLOS PATHOGENS	10.1371/journal.ppat.1005869	other (in vitro, ex vivo, procedures, analysis tools, reviews)	Bacillota
2016	Grant, Andrew J.; Oshota, Olusegun; Chaudhuri, Roy R.; Mayho, Matthew; Peters, Sarah E.; Clare, Simon; Maskell, Duncan J.; Mastroeni, Pietro	Genes Required for the Fitness of Salmonella enterica Serovar Typhimurium during Infection of Immunodeficient gp91(-/-) phox Mice	INFECTION AND IMMUNITY	10.1128/IAI.01423-15	in vivo-animal host	Pseudomonadota
2016	Stacy, Apollo; Fleming, Derek; Lamont, Richard J.; Rumbaugh, Kendra P.; Whiteley, Marvin	A Commensal Bacterium Promotes Virulence of an Opportunistic Pathogen via Cross-Respiration	MBIO	10.1128/mBio.00782-16	in vivo-animal host	Pseudomonadota
2016	Kimura, Satoshi; Hubbard, Troy P.; Davis, Brigid M.; Waldor, Matthew K.	The Nucleoid Binding Protein H-NS Biases Genome-Wide Transposon Insertion Landscapes	MBIO	10.1128/mBio.01351-16	other (in vitro, ex vivo, procedures, analysis tools, reviews)	Pseudomonadota
2017	McCoy, Katherine Maia; Antonio, Margaret L.; van Opijnen, Tim	MAGenTA: a Galaxy implemented tool for complete Tn-Seq analysis and data visualization	BIOINFORMATICS	10.1093/bioinformatics/btx320	other (in vitro, ex vivo, procedures, analysis tools, reviews)	-
2017	Burby, Peter E.; Nye, Taylor M.; Schroeder, Jeremy W.; Simmons, Lyle A.	Implementation and Data Analysis of Tn-seq, Whole-Genome Resequencing, and Single-Molecule Real-Time Sequencing for Bacterial Genetics	JOURNAL OF BACTERIOLOGY	10.1128/JB.00560-16	other (in vitro, ex vivo, procedures, analysis tools, reviews)	-
2017	Zhao, Lili; Anderson, Mark T.; Wu, Weisheng; Mobley, Harry L. T.; Bachman, Michael A.	TnseqDiff: identification of conditionally essential genes in transposon sequencing studies	BMC BIOINFORMATICS	10.1186/s12859-017-1745-2	other (in vitro, ex vivo, procedures, analysis tools, reviews)	-
2017	DeJesus, Michael A.; Nambi, Subhalaxmi; Smith, Clare M.; Baker, Richard E.; Sassetti, Christopher M.; Ioerger, Thomas R.	Statistical analysis of genetic interactions in Tn-Seq data	NUCLEIC ACIDS RESEARCH	10.1093/nar/gkx128	other (in vitro, ex vivo, procedures, analysis tools, reviews)	-
2017	Wang, Nengding; Ozer, Egon A.	A Method for Bioinformatic Analysis of Transposon Insertion Sequencing (INSeq) Results for Identification of Microbial Fitness Determinants	IN VITRO MUTAGENESIS: METHODS AND PROTOCOLS	10.1007/978-1-4939-6472-7_16	other (in vitro, ex vivo, procedures, analysis tools, reviews)	-
2017	Klein, Brian A.; Cornacchione, Louis P.; Collins, Marisha; Malamy, Michael H.; Duncan, Margaret J.; Hu, Linden T.	Using Tn-seq To Identify Pigmentation-Related Genes of Porphyromonas gingivalis: Characterization of the Role of a Putative Glycosyltransferase	JOURNAL OF BACTERIOLOGY	10.1128/JB.00832-16	other (in vitro, ex vivo, procedures, analysis tools, reviews)	Bacteroidota
2017	Cole, Benjamin J.; Feltcher, Meghan E.; Waters, Robert J.; Wetmore, Kelly M.; Mucyn, Tatiana S.; Ryan, Elizabeth M.; Wang, Gaoyan; Ul-Hasan, Sabah; McDonald, Meredith; Yoshikuni, Yasuo; Malmstrom, Rex R.; Deutschbauer, Adam M.; Dang, Jeffery L.; Visel, Axel	Genome-wide identification of bacterial plant colonization genes	PLOS BIOLOGY	10.1371/journal.pbio.2002860	in vivo-plant host	Pseudomonadota
2017	Zhang, Xinglin; de Maat, Vincent; Prieto, Ana M. Guzman; Prajsnar, Tomasz K.; Bayjanov, Jumamurat R.; de Been, Mark; Rogers, Malbert R. C.; Bonten, Marc J. M.; Mesnage, Stephane; Willems, Rob J. L.; van Schaik, Willem	RNA-seq and Tn-seq reveal fitness determinants of vancomycin-resistant Enterococcus faecium during growth in human serum	BMC GENOMICS	10.1186/s12864-017-4299-9	other (in vitro, ex vivo, procedures, analysis tools, reviews)	Bacillota
2017	Burger, Brian T.; Imam, Saheed; Scarborough, Matthew J.; Noguera, Daniel R.; Donohue, Timothy J.	Combining Genome-Scale Experimental and Computational Methods To Identify Essential Genes in Rhodobacter sphaeroides	MSYSTEMS	10.1128/mSystems.00015-17	other (in vitro, ex vivo, procedures, analysis tools, reviews)	Pseudomonadota
2017	Higgins, Steven; Sanchez-Contreras, Maria; Gualdi, Stefano; Pinto-Carbo, Marta; Carlier, Aurelien; Eberl, Leo	The Essential Genome of Burkholderia cenocepacia H111	JOURNAL OF BACTERIOLOGY	10.1128/JB.00260-17	other (in vitro, ex vivo, procedures, analysis tools, reviews)	Pseudomonadota
2017	Majumdar, Gaurav; Mbau, Rendani; Singh, Vinayak; Warner, Digby F.; Dragset, Marte Singsas; Mukherjee, Raju	Genome-Wide Transposon Mutagenesis in Mycobacterium tuberculosis and Mycobacterium smegmatis	IN VITRO MUTAGENESIS: METHODS AND PROTOCOLS	10.1007/978-1-4939-6472-7_21	other (in vitro, ex vivo, procedures, analysis tools, reviews)	Actinobacteriota
2017	Narayanan, Ajay M.; Ramsey, Matthew M.; Stacy, Apollo; Whiteley, Marvin	Defining Genetic Fitness Determinants and Creating Genomic Resources for an Oral Pathogen	APPLIED AND ENVIRONMENTAL MICROBIOLOGY	10.1128/AEM.00797-17	other (in vitro, ex vivo, procedures, analysis tools, reviews)	Pseudomonadota
2017	Chan, Chi Ho; Levar, Caleb E.; Jimenez-Otero, Fernanda; Bond, Daniel R.	Genome Scale Mutational Analysis of Geobacter sulfurreducens Reveals Distinct Molecular Mechanisms for Respiration and Sensing of Poised Electrodes versus Fe(III) Oxides	JOURNAL OF BACTERIOLOGY	10.1128/JB.00340-17	other (in vitro, ex vivo, procedures, analysis tools, reviews)	Pseudomonadota
2017	Miller, Daniel P.; Hutcherson, Justin A.; Wang, Yan; Nowakowska, Zuzanna M.; Potempa, Jan; Yoder-Himes, Deborah R.; Scott, David A.; Whiteley, Marvin; Lamont, Richard J.	Genes Contributing to Porphyromonas gingivalis Fitness in Abscess and Epithelial Cell Colonization Environments	FRONTIERS IN CELLULAR AND INFECTION MICROBIOLOGY	10.3389/fcimb.2017.00378	in vivo-animal host	Bacteroidota
2017	Gislason, April S.; Turner, Keith; Domaratzki, Mike; Cardona, Silvia T.	Comparative analysis of the Burkholderia cenocepacia K56-2 essential genome reveals cell envelope functions that are uniquely required for survival in species of the genus Burkholderia	MICROBIAL GENOMICS	10.1099/mgen.0.000140	other (in vitro, ex vivo, procedures, analysis tools, reviews)	Pseudomonadota
2017	Pechter, Kieran B.; Yin, Liang; Oda, Yasuhiro; Gallagher, Larry; Yang, Jianming; Manoil, Colin; Harwood, Caroline S.	Molecular Basis of Bacterial Longevity	MBIO	10.1128/mBio.01726-17	other (in vitro, ex vivo, procedures, analysis tools, reviews)	Pseudomonadota
2017	Mandal, Rabindra K.; Jiang, Tieshan; Kwon, Young Min	Essential genome of Campylobacter jejuni	BMC GENOMICS	10.1186/s12864-017-4032-8	other (in vitro, ex vivo, procedures, analysis tools, reviews)	Pseudomonadota
2017	Basta, David W.; Bergkessel, Megan; Newman, Dianne K.	Identification of Fitness Determinants during Energy-Limited Growth Arrest in Pseudomonas aeruginosa	MBIO	10.1128/mBio.01170-17	other (in vitro, ex vivo, procedures, analysis tools, reviews)	Pseudomonadota
2017	Capel, Elena; Barnier, Jean-Philippe; Zomer, Aldert L.; Bole-Feysot, Christine; Nussbaumer, Thomas; Jamet, Anne; Lecuyer, Herve; Euphrasie, Daniel; Virion, Zoe; Frapy, Eric; Pelissier, Philippe; Join-Lambert, Olivier; Rattei, Thomas; Bourdoulous, Sandrine; Nassif, Xavier; Coureuil, Mathieu	Peripheral blood vessels are a niche for blood-borne meningococci	VIRULENCE	10.1080/21505594.2017.1391446	in vivo-animal host	Pseudomonadota
2017	Peng, Chong; Lin, Yan; Luo, Hao; Gao, Feng	A Comprehensive Overview of Online Resources to Identify and Predict Bacterial Essential Genes	FRONTIERS IN MICROBIOLOGY	10.3389/fmicb.2017.02331	other (in vitro, ex vivo, procedures, analysis tools, reviews)	-
2017	Mandal, Rabindra K.; Kwon, Young M.	Global Screening of Salmonella enterica Serovar Typhimurium Genes for Desiccation Survival	FRONTIERS IN MICROBIOLOGY	10.3389/fmicb.2017.01723	other (in vitro, ex vivo, procedures, analysis tools, reviews)	Pseudomonadota
2017	Zhu, Luchang; Charbonneau, Amelia R. L.; Waller, Andrew S.; Olsen, Randall J.; Beres, Stephen B.; Musser, James M.	Novel Genes Required for the Fitness of Streptococcus pyogenes in Human Saliva	MSPHERE	10.1128/mSphereDirect.00460-17	other (in vitro, ex vivo, procedures, analysis tools, reviews)	Bacillota
2017	Wheatley, Rachel M.; Ramachandran, Vinoy K.; Geddes, Barney A.; Perry, Benjamin J.; Yost, Chris K.; Poole, Philip S.	Role of O-2 in the Growth of Rhizobium leguminosarum bv. viciae 3841 on Glucose and Succinate	JOURNAL OF BACTERIOLOGY	10.1128/JB.00572-16	other (in vitro, ex vivo, procedures, analysis tools, reviews)	Pseudomonadota
2017	Gallagher, Larry A.; Lee, Samuel A.; Manoil, Colin	Importance of Core Genome Functions for an Extreme Antibiotic Resistance Trait	MBIO	10.1128/mBio.01655-17	other (in vitro, ex vivo, procedures, analysis tools, reviews)	Pseudomonadota
2017	Le Breton, Yoann; Belew, Ashton T.; Freiberg, Jeffrey A.; Sundar, Ganesh S.; Islam, Emrul; Lieberman, Joshua; Shirtliff, Mark E.; Tettelin, Herve; El-Sayed, Najib M.; McIver, Kevin S.	Genome-wide discovery of novel M1T1 group A streptococcal determinants important for fitness and virulence during soft-tissue infection	PLOS PATHOGENS	10.1371/journal.ppat.1006584	in vivo-animal host	Bacillota
2017	Johnson, Jeremiah G.; DiRita, Victor J.	Generation and Screening of an Insertion Sequencing-Compatible Mutant Library of Campylobacter jejuni	CAMPYLOBACTER JEJUNI: METHODS AND PROTOCOLS	10.1007/978-1-4939-6536-6_21	in vivo-animal host	Pseudomonadota
2017	Armbruster, Chelsie E.; Forsyth-DeOrnellas, Valerie; Johnson, Alexandra O.; Smith, Sara N.; Zhao, Lili; Wu, Weisheng; Mobley, Harry L. T.	Genome-wide transposon mutagenesis of Proteus mirabilis: Essential genes, fitness factors for catheter-associated urinary tract infection, and the impact of polymicrobial infection on fitness requirements	PLOS PATHOGENS	10.1371/journal.ppat.1006434	in vivo-animal host	Pseudomonadota
2017	Karash, Sardar; Liyanage, Rohana; Qassab, Abdullah; Lay, Jackson O., Jr.; Kwon, Young Min	A Comprehensive Assessment of the Genetic Determinants in Salmonella Typhimurium for Resistance to Hydrogen Peroxide Using Proteogenomics	SCIENTIFIC REPORTS	10.1038/s41598-017-17149-9	other (in vitro, ex vivo, procedures, analysis tools, reviews)	Pseudomonadota
2017	de Vries, Stefan P. W.; Gupta, Srishti; Baig, Abiyad; Wright, Elli; Wedley, Amy; Jensen, Annette Nygaard; Lora, Lizeth LaCharme; Humphrey, Suzanne; Skovgard, Henrik; Macleod, Kareen; Pont, Elsa; Wolanska, Dominika P.; L'Heureux, Joanna; Mobegi, Fredrick M.; Smith, David G. E.; Everest, Paul; Zomer, Aldert; Williams, Nicola; Wigley, Paul; Humphrey, Thomas; Maskell, Duncan J.; Grant, Andrew J.	Genome-wide fitness analyses of the foodborne pathogen Campylobacter jejuni in in vitro and in vivo models	SCIENTIFIC REPORTS	10.1038/s41598-017-01133-4	in vivo-animal host	Pseudomonadota
2017	Ibberson, Carolyn B; Stacy, Apollo; Fleming, Derek; Justine L. Dees, Kendra Rumbaugh, Michael S. Gilmore, Marvin Whiteley	Co-infecting microorganisms dramatically alter pathogen gene essentiality during polymicrobial infection	NATURE MICROBIOLOGY	10.1038/nmicrobiol.2017.79	in vivo-animal host	Bacillota
2017	de Vries, Stefan PW; Linn, Aileen; Macleod, Kareen; Amanda MacCallum, Simon P. Hardy, Gill Douce, Eleanor Watson, Mark P. Dagleish, Hal Thompson, Andy Stevenson, David Kennedy, Abiyad Baig, Chris Coward, Duncan J. Maskell, David G. E. Smith, Andrew J. Grant; Paul Everest	Analysis of Campylobacter jejuni infection in the gnotobiotic piglet and genome-wide identification of bacterial factors required for infection	SCIENTIFIC REPORTS	10.1038/srep44283	in vivo-animal host	Pseudomonadota
2017	Sanchez-Larrayoz, Amaro F.; Elhosseiny, Noha M.; Chevrette, Marc G.; Fu, Yang; Giunta, Peter; Spallanzani, Raul G.; Ravi, Keerthikka; Pier, Gerald B.; Lory, Stephen; Maira-Litran, Tomas	Complexity of Complement Resistance Factors Expressed by Acinetobacter baumannii Needed for Survival in Human Serum	JOURNAL OF IMMUNOLOGY	10.4049/jimmunol.1700877	other (in vitro, ex vivo, procedures, analysis tools, reviews)	Pseudomonadota
2017	Flynn, Jeffrey M.; Phan, Chi; Hunter, Ryan C.	Genome-Wide Survey of Pseudomonas aeruginosa PA14 Reveals a Role for the Glyoxylate Pathway and Extracellular Proteases in the Utilization of Mucin	INFECTION AND IMMUNITY	10.1128/IAI.00182-17	other (in vitro, ex vivo, procedures, analysis tools, reviews)	Pseudomonadota
2017	Charbonneau, Amelia R. L.; Forman, Oliver P.; Cain, Amy K.; Newland, Graham; Robinson, Carl; Boursnell, Mike; Parkhill, Julian; Leigh, James A.; Maskell, Duncan J.; Waller, Andrew S.	Defining the ABC of gene essentiality in streptococci	BMC GENOMICS	10.1186/s12864-017-3794-3	other (in vitro, ex vivo, procedures, analysis tools, reviews)	Bacillota
2017	Lai, Ghee Chuan; Cho, Hongbaek; Bernhardt, Thomas G.	The mecillinam resistome reveals a role for peptidoglycan endopeptidases in stimulating cell wall synthesis in Escherichia coli	PLOS GENETICS	10.1371/journal.pgen.1006934	other (in vitro, ex vivo, procedures, analysis tools, reviews)	Pseudomonadota
2017	Ramsey, Meghan E.; Hyde, Jenny A.; Medina-Perez, Diana N.; Lin, Tao; Gao, Lihui; Lundt, Maureen E.; Li, Xin; Norris, Steven J.; Skare, Jon T.; Hu, Linden T.	A high-throughput genetic screen identifies previously uncharacterized Borrelia burgdorferi genes important for resistance against reactive oxygen and nitrogen species	PLOS PATHOGENS	10.1371/journal.ppat.1006225	other (in vitro, ex vivo, procedures, analysis tools, reviews)	Spirochaetota
2017	Hancock, Steven J.; Minh-Duy Phan; Peters, Kate M.; Forde, Brian M.; Chong, Teik Min; Yin, Wai-Fong; Chan, Kok-Gan; Paterson, David L.; Walsh, Timothy R.; Beatson, Scott A.; Schembri, Mark A.	Identification of IncA/C Plasmid Replication and Maintenance Genes and Development of a Plasmid Multilocus Sequence Typing Scheme	ANTIMICROBIAL AGENTS AND CHEMOTHERAPY	10.1128/AAC.01740-16	other (in vitro, ex vivo, procedures, analysis tools, reviews)	Pseudomonadota
2017	Senior, Nicola J.; Sasidharan, Kalesh; Saint, Richard J.; Scott, Andrew E.; Sarkar-Tyson, Mitali; Ireland, Philip M.; Bullifent, Helen L.; Yang, Z. Rong; Moore, Karen; Oyston, Petra C. F.; Atkins, Timothy P.; Atkins, Helen S.; Soyer, Orkun S.; Titball, Richard W.	An integrated computational-experimental approach reveals Yersinia pestis genes essential across a narrow or a broad range of environmental conditions	BMC MICROBIOLOGY	10.1186/s12866-017-1073-8	other (in vitro, ex vivo, procedures, analysis tools, reviews)	Pseudomonadota
2017	Yamaichi, Yoshiharu; Dorr, Tobias	Transposon Insertion Site Sequencing for Synthetic Lethal Screening	BACTERIAL NUCLEOID: METHODS AND PROTOCOLS	10.1007/978-1-4939-7098-8_4	other (in vitro, ex vivo, procedures, analysis tools, reviews)	Pseudomonadota
2017	Quebatte, Maxime; Christen, Matthias; Harms, Alexander; Korner, Jonas; Christen, Beat; Dehio, Christoph	Gene Transfer Agent Promotes Evolvability within the Fittest Subpopulation of a Bacterial Pathogen	CELL SYSTEMS	10.1016/j.cels.2017.05.011	other (in vitro, ex vivo, procedures, analysis tools, reviews)	Pseudomonadota
2017	DeJesus, Michael A.; Gerrick, Elias R.; Xu, Weizhen; Park, Sae Woong; Long, Jarukit E.; Boutte, Cara C.; Rubin, Eric J.; Schnappinger, Dirk; Ehrt, Sabine; Fortune, Sarah M.; Sassetti, Christopher M.; Ioerger, Thomas R.	Comprehensive Essentiality Analysis of the Mycobacterium tuberculosis Genome via Saturating Transposon Mutagenesis	MBIO	10.1128/mBio.02133-16	other (in vitro, ex vivo, procedures, analysis tools, reviews)	Actinobacteriota
2017	Fyson, Nick; King, Jerry; Belcher, Thomas; Preston, Andrew; Colijn, Caroline	A curated genome-scale metabolic model of Bordetella pertussis metabolism	PLOS COMPUTATIONAL BIOLOGY	10.1371/journal.pcbi.1005639	other (in vitro, ex vivo, procedures, analysis tools, reviews)	Pseudomonadota
2017	Yang, Jianming; Yin, Liang; Lessner, Faith H.; Nakayasu, Ernesto S.; Payne, Samuel H.; Fixen, Kathryn R.; Gallagher, Larry; Harwood, Caroline S.	Genes essential for phototrophic growth by a purple alphaproteobacterium	ENVIRONMENTAL MICROBIOLOGY	10.1111/1462-2920.13852	other (in vitro, ex vivo, procedures, analysis tools, reviews)	Pseudomonadota
2017	Freed, Nikki E.	Creation of a Dense Transposon Insertion Library Using Bacterial Conjugation in Enterobacterial Strains Such As Escherichia Coli or Shigella flexneri	JOVE-JOURNAL OF VISUALIZED EXPERIMENTS	10.3791/56216	other (in vitro, ex vivo, procedures, analysis tools, reviews)	Pseudomonadota
2017	Klima, Cassidy; Cameron, Andrew; Javed, Muhammad Afzal; Alexander, Trevor; Zaheer, Rahat; Munns, Krysty; McAllister, Tim A.	Genomic approaches to characterizing and reducing antimicrobial resistance in beef cattle production systems	CANADIAN JOURNAL OF ANIMAL SCIENCE	10.1139/cjas-2016-0208	other (in vitro, ex vivo, procedures, analysis tools, reviews)	-
2017	Ruiz, Lorena; Bottacini, Francesca; Boinett, Christine J.; Cain, Amy K.; O'Connell-Motherway, Mary; Lawley, Trevor D.; van Sinderen, Douwe	The essential genomic landscape of the commensal Bifidobacterium breve UCC2003	SCIENTIFIC REPORTS	10.1038/s41598-017-05795-y	other (in vitro, ex vivo, procedures, analysis tools, reviews)	Actinobacteriota
2017	Russell, Colin W.; Richards, Amanda C.; Chang, Alexander S.; Mulvey, Matthew A.	The Rhomboid Protease GlpG Promotes the Persistence of Extraintestinal Pathogenic Escherichia coli within the Gut	INFECTION AND IMMUNITY	10.1128/IAI.00866-16	other (in vitro, ex vivo, procedures, analysis tools, reviews)	Pseudomonadota
2017	Fenton, Andrew K.; El Mortaji, Lamya; Lau, Derek T. C.; Rudner, David Z.; Bernhardt, Thomas G.	CozE is a member of the MreCD complex that directs cell elongation in Streptococcus pneumoniae	NATURE MICROBIOLOGY	10.1038/nmicrobiol.2016.237	other (in vitro, ex vivo, procedures, analysis tools, reviews)	Bacillota
2017	Jana, Bimal; Cain, Amy K.; Doerrler, William T.; Boinett, Christine J.; Fookes, Maria C.; Parkhill, Julian; Guardabassi, Luca	The secondary resistome of multidrug-resistant Klebsiella pneumoniae	SCIENTIFIC REPORTS	10.1038/srep42483	other (in vitro, ex vivo, procedures, analysis tools, reviews)	Pseudomonadota
2017	Shames, Stephanie R.; Liu, Luying; Havey, James C.; Schofield, Whitman B.; Goodman, Andrew L.; Roy, Craig R.	Multiple Legionella pneumophila effector virulence phenotypes revealed through high-throughput analysis of targeted mutant libraries	PROCEEDINGS OF THE NATIONAL ACADEMY OF SCIENCES OF THE UNITED STATES OF AMERICA	10.1073/pnas.1708553114	in vivo-animal host	Pseudomonadota
2017	Kakkanat, Asha; Minh-Duy Phan; Lo, Alvin W.; Beatson, Scott A.; Schembri, Mark A.	Novel genes associated with enhanced motility of Escherichia coli ST131	PLOS ONE	10.1371/journal.pone.0176290j	other (in vitro, ex vivo, procedures, analysis tools, reviews)	Pseudomonadota
2017	Mesarich, Carl H.; Rees-George, Jonathan; Gardner, Paul P.; Ghomi, Fatemeh Ashari; Gerth, Monica L.; Andersen, Mark T.; Rikkerink, Erik H. A.; Fineran, Peter C.; Templeton, Matthew D.	Transposon insertion libraries for the characterization of mutants from the kiwifruit pathogen Pseudomonas syringae pv. actinidiae	PLOS ONE	10.1371/journal.pone.0172790	other (in vitro, ex vivo, procedures, analysis tools, reviews)	Pseudomonadota
2017	Goh, Kelvin G. K.; Minh-Duy Phan; Forde, Brian M.; Chong, Teik Min; Yin, Wai-Fong; Chan, Kok-Gan; Ulett, Glen C.; Sweet, Matthew J.; Beatson, Scott A.; Schembri, Mark A.	Genome-Wide Discovery of Genes Required for Capsule Production by Uropathogenic Escherichia coli	MBIO	10.1128/mBio.01558-17	other (in vitro, ex vivo, procedures, analysis tools, reviews)	Pseudomonadota
2017	Arnold, Markus F. F.; Shabab, Mohammed; Penterman, Jon; Boehme, Kevin L.; Griffitts, Joel S.; Walker, Graham C.	Genome-Wide Sensitivity Analysis of the Microsymbiont Sinorhizobium meliloti to Symbiotically Important, Defensin-Like Host Peptides	MBIO	10.1128/mBio.01060-17	other (in vitro, ex vivo, procedures, analysis tools, reviews)	Pseudomonadota
2017	Mitchell, Angela M.; Wang, Wei; Silhavy, Thomas J.	Novel RpoS-Dependent Mechanisms Strengthen the Envelope Permeability Barrier during Stationary Phase	JOURNAL OF BACTERIOLOGY	10.1128/JB.00708-16	other (in vitro, ex vivo, procedures, analysis tools, reviews)	Pseudomonadota
2018	Duong, Duy An; Jensen, Roderick V.; Stevens, Ann M.	Discovery of Pantoea stewartii ssp stewartii genes important for survival in corn xylem through a Tn-Seq analysis	MOLECULAR PLANT PATHOLOGY	10.1111/mpp.12669	in vivo-plant host	Pseudomonadota
2018	Wong, Yee-Chin; Abd El Ghany, Moataz; Ghazzali, Raeece N. M.; Yap, Soon-Joo; Hoh, Chee-Choong; Pain, Arnab; Nathan, Sheila	Genetic Determinants Associated With in Vivo Survival of Burkholderia cenocepacia in the Caenorhabditis elegans Model	FRONTIERS IN MICROBIOLOGY	10.3389/fmicb.2018.01118	in vivo-animal host	Pseudomonadota
2018	Shields, Robert C.; Zeng, Lin; Culp, David J.; Burne, Robert A.	Genome wide Identification of Essential Genes and Fitness Determinants of Streptococcus mutans UA159	MSPHERE	10.1128/mSphere.00031-18	in vivo-animal host	Bacillota
2018	Liu, Zhexian; Beskrovnaya, Polina; Melnyk, Ryan A.; Hossain, Sarzana S.; Khorasani, Sophie; O'Sullivan, Lucy R.; Wiesmann, Christina L.; Bush, Jen; Richard, Joel D.; Haney, Cara H.	A Genome-Wide Screen Identifies Genes in Rhizosphere-Associated Pseudomonas Required to Evade Plant Defenses	MBIO	10.1128/mBio.00433-18	in vivo-plant host	Pseudomonadota
2018	Goodall, Emily C. A.; Robinson, Ashley; Johnston, Iain G.; Jabbari, Sara; Turner, Keith A.; Cunningham, Adam F.; Lund, Peter A.; Cole, Jeffrey A.; Henderson, Ian R.	The Essential Genome of Escherichia coli K-12	MBIO	10.1128/mBio.02096-17	other (in vitro, ex vivo, procedures, analysis tools, reviews)	Pseudomonadota
2018	Yang Guanhua; Wang, Cheng; Wang, Xuetong; Ma, Ruiqing; Zheng, Huajun; Liu, Qin; Zhang, Yuanxing; Ma, Yue; Wang, Qiyao	Complete genome sequence of the marine fish pathogen Vibrio anguillarum and genome-wide transposon mutagenesis analysis of genes essential for in vivo infection	MICROBIOLOGICAL RESEARCH	10.1016/j.micres.2018.08.011	in vivo-animal host	Pseudomonadota
2018	Willcocks, Samuel J.; Stabler, Richard A.; Atkins, Helen S.; Oyston, Petra F.; Wren, Brendan W.	High-throughput analysis of Yersinia pseudotuberculosis gene essentiality in optimised in vitro conditions, and implications for the speciation of Yersinia pestis	BMC MICROBIOLOGY	10.1186/S12866-018-1189-5	other (in vitro, ex vivo, procedures, analysis tools, reviews)	Pseudomonadota
2018	Carey, Allison F.; Rock, Jeremy M.; Krieger, Inna V.; Chase, Michael R.; Fernandez-Suarez, Marta; Gagneux, Sebastien; Sacchettini, James C.; Ioerger, Thomas R.; Fortune, Sarah M.	TnSeq of Mycobacterium tuberculosis clinical isolates reveals strain-specific antibiotic liabilities	PLOS PATHOGENS	10.1371/journal.ppat.1006939	other (in vitro, ex vivo, procedures, analysis tools, reviews)	Actinobacteriota
2018	Shull, Lauren M.; Camilli, Andrew	Transposon Sequencing of Vibrio cholerae in the Infant Rabbit Model of Cholera	VIBRIO CHOLERAE: METHODS AND PROTOCOLS	10.1007/978-1-4939-8685-9_10	in vivo-animal host	Pseudomonadota
2018	Calero, Patricia; Jensen, Sheila I.; Bojanovic, Klara; Lennen, Rebecca M.; Koza, Anna; Nielsen, Alex T.	yebC controls virulence by activating T3SS gene expression in the pathogen Edwardsiella piscicida	BIOTECHNOLOGY AND BIOENGINEERING	10.1002/bit.26495	other (in vitro, ex vivo, procedures, analysis tools, reviews)	Pseudomonadota
2018	Flood, Jake J.; Copley, Shelley D.	Genome-Wide Analysis of Transcriptional Changes and Genes That Contribute to Fitness during Degradation of the Anthropogenic Pollutant Pentachlorophenol by Sphingobium chlorophenolicum	MSYSTEMS	10.1128/mSystems.00275-18	other (in vitro, ex vivo, procedures, analysis tools, reviews)	Pseudomonadota
2018	Sternon, Jean-Francois; Godessart, Pierre; de Freitas, Rosa Goncalves; van der Henst, Mathilde; Poncin, Katy; Francis, Nayla; Willemart, Kevin; Christen, Matthias; Christen, Beat; Letesson, Jean-Jacques; De Bolle, Xavier	Transposon Sequencing of Brucella abortus Uncovers Essential Genes for Growth In Vitro and Inside Macrophages	INFECTION AND IMMUNITY	10.1128/IAI.00312-18	other (in vitro, ex vivo, procedures, analysis tools, reviews)	Pseudomonadota
2018	Rolando, Monica; Buchrieser, Carmen	Legionella Effectors Explored with INSeq: New Functional Insights	TRENDS IN MICROBIOLOGY	10.1016/j.tim.2018.01.003	other (in vitro, ex vivo, procedures, analysis tools, reviews)	Pseudomonadota
2018	Hooven, Thomas A.; Catomeris, Andrew J.; Bonakdar, Maryam; Tallon, Luke J.; Santana-Cruz, Ivette; Ott, Sandra; Daugherty, Sean C.; Tettelin, Herve; Ratner, Adam J.	The Streptococcus agalactiae Stringent Response Enhances Virulence and Persistence in Human Blood	INFECTION AND IMMUNITY	10.1128/IAI.00612-17	other (in vitro, ex vivo, procedures, analysis tools, reviews)	Bacillota
2018	Held, Kiara; Gasper, Joe; Morgan, Sarah; Siehnel, Richard; Singh, Pradeep; Manoil, Colin	Determinants of Extreme beta-Lactam Tolerance in the Burkholderia pseudomallei Complex	ANTIMICROBIAL AGENTS AND CHEMOTHERAPY	10.1128/AAC.00068-18	other (in vitro, ex vivo, procedures, analysis tools, reviews)	Pseudomonadota
2018	Williamson, Adam J.; Carlson, Hans K.; Kuehl, Jennifer V.; Huang, Leah L.; Iavarone, Anthony T.; Deutschbauer, Adam; Coates, John D.	Dissimilatory Sulfate Reduction Under High Pressure by Desulfovibrio alaskensis G20	FRONTIERS IN MICROBIOLOGY	10.3389/fmicb.2018.01465	other (in vitro, ex vivo, procedures, analysis tools, reviews)	Pseudomonadota
2018	Nolan, Laura M.; Whitchurch, Cynthia B.; Barquist, Lars; Katrib, Marilyn; Boinett, Christine J.; Mayho, Matthew; Goulding, David; Charles, Ian G.; Filloux, Alain; Parkhill, Julian; Cain, Amy K.	A global genomic approach uncovers novel components for twitching motility-mediated biofilm expansion in Pseudomonas aeruginosa	MICROBIAL GENOMICS	10.1099/mgen.0.000229	other (in vitro, ex vivo, procedures, analysis tools, reviews)	Pseudomonadota
2018	Liu, Hualan; Price, Morgan N.; Waters, Robert Jordan; Ray, Jayashree; Carlson, Hans K.; Lamson, Jacob S.; Chakraborty, Romy; Arkin, Adam P.; Deutschbauer, Adam M.	Magic Pools: Parallel Assessment of Transposon Delivery Vectors in Bacteria	MSYSTEMS	10.1128/mSystems.00143-17	other (in vitro, ex vivo, procedures, analysis tools, reviews)	-
2018	Shields, Robert C.; O'Brien, Greg; Maricic, Natalie; Kesterson, Alexandria; Grace, Megan; Hagen, Stephen J.; Burne, Robert A.	Genome-Wide Screens Reveal New Gene Products That Influence Genetic Competence in Streptococcus mutans	JOURNAL OF BACTERIOLOGY	10.1128/JB.00508-17	other (in vitro, ex vivo, procedures, analysis tools, reviews)	Bacillota
2018	Cowley, Lauren A.; Low, Alison S.; Pickard, Derek; Boinett, Christine J.; Dallman, Timothy J.; Day, Martin; Perry, Neil; Gally, David L.; Parkhill, Julian; Jenkins, Claire; Cain, Amy K.	Transposon Insertion Sequencing Elucidates Novel Gene Involvement in Susceptibility and Resistance to Phages T4 and T7 in Escherichia coli O157	MBIO	10.1128/mBio.00705-18	other (in vitro, ex vivo, procedures, analysis tools, reviews)	Pseudomonadota
2018	McCarthy, Alex J.; Stabler, Richard A.; Taylor, Peter W.	Genome-Wide Identification by Transposon Insertion Sequencing of Escherichia coli K1 Genes Essential for In Vitro Growth, Gastrointestinal Colonizing Capacity, and Survival in Serum	JOURNAL OF BACTERIOLOGY	10.1128/JB.00698-17	in vivo-animal host	Pseudomonadota
2018	Lin, Tao; Gao, Lihui	Genome-Wide Mutagenesis in Borrelia burgdorferi	BORRELIA BURGDORFERI: METHODS AND PROTOCOLS	10.1007/978-1-4939-7383-5_16	in vivo-animal host	Spirochaetota
2018	Weaver, Anna I.; Murphy, Shannon G.; Umans, Benjamin D.; Tallavajhala, Srikar; Onyekwere, Ikenna; Wittels, Stephen; Shin, Jung-Ho; VanNieuwenhze, Michael; Waldor, Matthew K.; Dorr, Tobias	Genetic Determinants of Penicillin Tolerance in Vibrio cholerae	ANTIMICROBIAL AGENTS AND CHEMOTHERAPY	10.1128/AAC.01326-18	other (in vitro, ex vivo, procedures, analysis tools, reviews)	Pseudomonadota
2018	Grosser, Melinda R.; Paluscio, Elyse; Thurlow, Lance R.; Dillon, Marcus M.; Cooper, Vaughn S.; Kawula, Thomas H.; Richardson, Anthony R.	Genetic requirements for Staphylococcus aureus nitric oxide resistance and virulence	PLOS PATHOGENS	10.1371/journal.ppat.1006907	in vivo-animal host	Bacillota
2018	Olson, Michael A.; Siebach, Timothy W.; Griffitts, Joel S.; Wilson, Eric; Erickson, David L.	Genome-Wide Identification of Fitness Factors in Mastitis-Associated Escherichia coli	APPLIED AND ENVIRONMENTAL MICROBIOLOGY	10.1128/AEM.02190-17	in vivo-animal host	Pseudomonadota
2018	Wei, Lifan; Wu, Yanyan; Qiao, Haoxian; Xu, Wensheng; Zhang, Yuanxing; Liu, Xiaohong; Wang, Qiyao	YebC controls virulence by activating T3SS gene expression in the pathogen Edwardsiella piscicida	FEMS MICROBIOLOGY LETTERS	10.1093/femsle/fny137	in vivo-animal host	Pseudomonadota
2018	Morin, Manon; Pierce, Emily C.; Dutton, Rachel J.	Changes in the genetic requirements for microbial interactions with increasing community complexity	ELIFE	10.7554/eLife.37072	other (in vitro, ex vivo, procedures, analysis tools, reviews)	Pseudomonadota
2018	Cameron, David R.; Shan, Yue; Zalis, Eliza A.; Isabella, Vincent; Lewis, Kim	A Genetic Determinant of Persister Cell Formation in Bacterial Pathogens	JOURNAL OF BACTERIOLOGY	10.1128/JB.00303-18	other (in vitro, ex vivo, procedures, analysis tools, reviews)	Pseudomonadota
2018	Goralski, Tyler D. P.; Kirimanjeswara, Girish S.; Keiler, Kenneth C.	A New Mechanism for Ribosome Rescue Can Recruit RF1 or RF2 to Nonstop Ribosomes	MBIO	10.1128/mBio.02436-18	other (in vitro, ex vivo, procedures, analysis tools, reviews)	Pseudomonadota
2018	Dale, Jennifer L.; Beckman, Kenneth B.; Willett, Julia L. E.; Nilson, Jennifer L.; Palani, Nagendra P.; Baller, Joshua A.; Hauge, Adam; Gohl, Daryl M.; Erickson, Raymond; Manias, Dawn A.; Sadowsky, Michael J.; Dunny, Gary M.	Comprehensive Functional Analysis of the Enterococcus faecalis Core Genome Using an Ordered, Sequence-Defined Collection of Insertional Mutations in Strain OG1RF	MSYSTEMS	10.1128/mSystems.00062-18	other (in vitro, ex vivo, procedures, analysis tools, reviews)	Bacillota
2018	Dicenzo, George C.; Benedict, Alex B.; Fondi, Marco; Walker, Graham C.; Finan, Turlough M.; Mengoni, Alessio; Griffitts, Joel S.	Robustness encoded across essential and accessory replicons of the ecologically versatile bacterium Sinorhizobium meliloti	PLOS GENETICS	10.1371/journal.pgen.1007357	other (in vitro, ex vivo, procedures, analysis tools, reviews)	Pseudomonadota
2018	Hogan, Andrew M.; Scoffone, Viola C.; Makarov, Vadim; Gislason, April S.; Tesfu, Haben; Stietz, Maria S.; Brassinga, Ann Karen C.; Domaratzki, Michael; Li, Xuan; Azzalin, Alberto; Biggiogera, Marco; Riabova, Olga; Monakhova, Natalia; Chiarelli, Laurent R.; Riccardi, Giovanna; Buroni, Silvia; Cardona, Silvia T.	Competitive Fitness of Essential Gene Knockdowns Reveals a Broad-Spectrum Antibacterial Inhibitor of the Cell Division Protein FtsZ	ANTIMICROBIAL AGENTS AND CHEMOTHERAPY	10.1128/AAC.01231-18	other (in vitro, ex vivo, procedures, analysis tools, reviews)	Pseudomonadota
2018	Molina-Quiroz, Roberto C.; Silva-Valenzuela, Cecilia; Brewster, Jennifer; Castro-Nallar, Eduardo; Levy, Stuart B.; Camilli, Andrew	Cyclic AMP Regulates Bacterial Persistence through Repression of the Oxidative Stress Response and SOS-Dependent DNA Repair in Uropathogenic Escherichia coli	MBIO	10.1128/mBio.02144-17	other (in vitro, ex vivo, procedures, analysis tools, reviews)	Pseudomonadota
2018	Dorman, Matthew J.; Feltwell, Theresa; Goulding, David A.; Parkhill, Julian; Short, Francesca L.	The Capsule Regulatory Network of Klebsiella pneumoniae Defined by density-TraDISort	MBIO	10.1128/mBio.01863-18	other (in vitro, ex vivo, procedures, analysis tools, reviews)	Pseudomonadota
2018	Karash, Sardar; Kwon, Young Min	Iron-dependent essential genes in Salmonella Typhimurium	BMC GENOMICS	10.1186/s12864-018-4986-1	other (in vitro, ex vivo, procedures, analysis tools, reviews)	Pseudomonadota
2018	Fowler, Casey C.; Galan, Jorge E.	Decoding a Salmonella Typhi Regulatory Network that Controls Typhoid Toxin Expression within Human Cells	CELL HOST & MICROBE	10.1016/j.chom.2017.12.001	other (in vitro, ex vivo, procedures, analysis tools, reviews)	Pseudomonadota
2018	Kingsley, Robert A.; Langridge, Gemma; Smith, Sarah E.; Makendi, Carine; Fookes, Maria; Wileman, Tom M.; Abd El Ghany, Moataz; Turner, A. Keith; Dyson, Zoe A.; Sridhar, Sushmita; Pickard, Derek; Kay, Sally; Feasey, Nicholas; Wong, Vanessa; Barquist, Lars; Dougan, Gordon	Functional analysis of Salmonella Typhi adaptation to survival in water	ENVIRONMENTAL MICROBIOLOGY	10.1111/1462-2920.14458	other (in vitro, ex vivo, procedures, analysis tools, reviews)	Pseudomonadota
2018	Crepin, Sebastien; Ottosen, Elizabeth N.; Peters, Katharina; Smith, Sara N.; Himpsl, Stephanie D.; Vollmer, Waldemar; Mobley, Harry L. T.	The lytic transglycosylase MltB connects membrane homeostasis and in vivo fitness of Acinetobacter baumannii	MOLECULAR MICROBIOLOGY	10.1111/mmi.14000	in vivo-animal host	Pseudomonadota
2018	Wang, Hui; Xing, Xiaolin; Wang, Jipeng; Pang, Bo; Liu, Ming; Larios-Valencia, Jessie; Liu, Tao; Liu, Ge; Xie, Saijun; Hao, Guijuan; Liu, Zhi; Kan, Biao; Zhu, Jun	Hypermutation-induced in vivo oxidative stress resistance enhances Vibrio cholerae host adaptation	PLOS PATHOGENS	10.1371/journal.ppat.1007413	in vivo-animal host	Pseudomonadota
2018	Tran, Ngat T.; Stevenson, Clare E.; Som, Nicolle F.; Thanapipatsiri, Anyarat; Jalal, Adam S. B.; Le, Tung B. K.	Permissive zones for the centromere-binding protein ParB on the Caulobacter crescentus chromosome	NUCLEIC ACIDS RESEARCH	10.1093/nar/gkx1192	other (in vitro, ex vivo, procedures, analysis tools, reviews)	Pseudomonadota
2018	Yin, Kaiyu; Guan, Yunpeng; Ma, Ruiqing; Wei, Lifan; Liu, Bing; Liu, Xiaohong; Zhou, Xiangshan; Ma, Yue; Zhang, Yuanxing; Waldor, Matthew K.; Wang, Qiyao	Critical role for a promoter discriminator in RpoS control of virulence in Edwardsiella piscicida	PLOS PATHOGENS	10.1371/journal.ppat.1007272	other (in vitro, ex vivo, procedures, analysis tools, reviews)	Pseudomonadota
2018	van Hensbergen, Vincent P.; Movert, Elin; de Maat, Vincent; Luchtenborg, Christian; Le Breton, Yoann; Lambeau, Gerard; Payre, Christine; Henningham, Anna; Nizet, Victor; van Strijp, Jos A. G.; Bruegger, Britta; Carlsson, Fredric; McIver, Kevin S.; van Sorge, Nina M.	Streptococcal Lancefield polysaccharides are critical cell wall determinants for human Group IIA secreted phospholipase A(2) to exert its bactericidal effects	PLOS PATHOGENS	10.1371/journal.ppat.1007348	other (in vitro, ex vivo, procedures, analysis tools, reviews)	Bacillota
2018	Crabill, Emerson; Schofield, Whitman B.; Newton, Hayley J.; Goodman, Andrew L.; Roy, Craig R.	Dot/Icm-Translocated Proteins Important for Biogenesis of the Coxiella burnetii-Containing Vacuole Identified by Screening of an Effector Mutant Sublibrary	INFECTION AND IMMUNITY	10.1128/IAI.00758-17	other (in vitro, ex vivo, procedures, analysis tools, reviews)	Pseudomonadota
2019	Sivakumar, Ramamoorthy; Ranjani, Jothi; Vishnu, Udayakumar S.; Jayashree, Sathyanarayanan; Lozano, Gabriel L.; Miles, Jessica; Broderick, Nichole A.; Guan, Changhui; Gunasekaran, Paramasamy; Handelsman, Jo; Rajendhran, Jeyaprakash	Evaluation of INSeq To Identify Genes Essential for Pseudomonas aeruginosa PGPR2 Corn Root Colonization	G3-GENES GENOMES GENETICS	10.1534/g3.118.200928	in vivo-plant host	Pseudomonadota
2019	Royet, Kevin; Parisot, Nicolas; Rodrigue, Agnes; Gueguen, Erwan; Condemine, Guy	Identification by Tn-seq of Dickeya dadantii genes required for survival in chicory plants	MOLECULAR PLANT PATHOLOGY	10.1111/mpp.12754	other (in vitro, ex vivo, procedures, analysis tools, reviews)	Pseudomonadota
2019	Gonyar, Laura A.; Gelbach, Patrick E.; McDuffie, Dennis G.; Koeppel, Alexander F.; Chen, Qing; Lee, Gloria; Temple, Louise M.; Stibitz, Scott; Hewlett, Erik L.; Papin, Jason A.; Damron, F. Heath; Eby, Joshua C.	In Vivo Gene Essentiality and Metabolism in Bordetella pertussis	MSPHERE	10.1128/mSphere.00694-18	in vivo-animal host	Pseudomonadota
2019	Ireland, Philip M.; Bullifent, Helen L.; Senior, Nicola J.; Southern, Stephanie J.; Yang, Zheng Rong; Ireland, Rachel E.; Nelson, Michelle; Atkins, Helen S.; Titball, Richard W.; Scott, Andrew E.	Global Analysis of Genes Essential for Francisella tularensis Schu S4 Growth In Vitro and for Fitness during Competitive Infection of Fischer 344 Rats	JOURNAL OF BACTERIOLOGY	10.1128/JB.00630-18	in vivo-animal host	Pseudomonadota
2019	Phelan, James P.; Kern, Aurelie; Ramsey, Meghan E.; Lundt, Maureen E.; Sharma, Bijaya; Lin, Tao; Gao, Lihui; Norris, Steven J.; Hyde, Jenny A.; Skare, Jon T.; Hu, Linden T.	Genome-wide screen identifies novel genes required for Borrelia burgdorferi survival in its Ixodes tick vector	PLOS PATHOGENS	10.1371/journal.ppat.1007644	in vivo-animal host	Spirochaetota
2019	Helmann, Tyler C.; Deutschbauer, Adam M.; Lindow, Steven E.	Genome-wide identification of Pseudomonas syringae genes required for fitness during colonization of the leaf surface and apoplast	PROCEEDINGS OF THE NATIONAL ACADEMY OF SCIENCES OF THE UNITED STATES OF AMERICA	10.1073/pnas.1908858116	in vivo-plant host	Pseudomonadota
2019	Warr, Alyson; Hubbard, Troy P; Munera, Diana; Carlos J. Blondel ,Pia Abel zur Wiesch,Sören Abel,Xiaoxue Wang,Brigid M. Davis,Matthew K. Waldor	Transposon-insertion sequencing screens unveil requirements for EHEC growth and intestinal colonization	PLOS PATHOGENS	10.1371/journal.ppat.1007652	in vivo-animal host	Pseudomonadota
2019	Gonzalez-Mula, Almudena; Lachat, Joy; Mathias, Leo; Naquin, Delphine; Lamouche, Florian; Mergaert, Peter; Faure, Denis	The biotroph Agrobacterium tumefaciens thrives in tumors by exploiting a wide spectrum of plant host metabolites	NEW PHYTOLOGIST	10.1111/nph.15598	other (in vitro, ex vivo, procedures, analysis tools, reviews)	Pseudomonadota
2019	Karlinsey, Joyce E.; Stepien, Taylor A.; Mayho, Matthew; Singletary, Larissa A.; Bingham-Ramos, Lacey K.; Brehm, Michael A.; Greiner, Dale L.; Shultz, Leonard D.; Gallagher, Larry A.; Bawn, Matt; Kingsley, Robert A.; Libby, Stephen J.; Fang, Ferric C.	Genome-wide Analysis of Salmonella enterica serovar Typhi in Humanized Mice Reveals Key Virulence Features	CELL HOST & MICROBE	10.1016/j.chom.2019.08.001	in vivo-animal host	Pseudomonadota
2019	Price, Morgan N; Ray, Jayashree; Iavarone, Anthony T; Carlson, Hans K; Elizabeth M. Ryan, Rex R. Malmstrom, Adam P. Arkin, Adam M. Deutschbauer	Oxidative Pathways of Deoxyribose and Deoxyribonate Catabolis	MSYSTEMS	10.1128/mSystems.00297-18	other (in vitro, ex vivo, procedures, analysis tools, reviews)	Pseudomonadota
2019	Gallagher, Larry A.	Methods for Tn-Seq Analysis in Acinetobacter baumannii	ACINETOBACTER BAUMANNII: Methods and Protocols	10.1007/978-1-4939-9118-1_12	other (in vitro, ex vivo, procedures, analysis tools, reviews)	Pseudomonadota
2019	Shields, Robert C.; Jensen, Paul A.	The bare necessities: Uncovering essential and condition-critical genes with transposon sequencing	MOLECULAR ORAL MICROBIOLOGY	10.1111/omi.12256	other (in vitro, ex vivo, procedures, analysis tools, reviews)	-
2019	Karash, Sardar; Jiang, Tieshan; Samarth, Deepti; Chandrashekar, Reena; Kwon, Young Min	Preparation of Transposon Library and Tn-Seq Amplicon Library for Salmonella Typhimurium	MICROBIAL TRANSPOSON MUTAGENESIS: PROTOCOLS AND APPLICATIONS	10.1007/978-1-4939-9570-7_1	other (in vitro, ex vivo, procedures, analysis tools, reviews)	Pseudomonadota
2019	Subramaniyam, Siddharth; DeJesus, Michael A.; Zaveri, Anisha; Smith, Clare M.; Baker, Richard E.; Ehrt, Sabine; Schnappinger, Dirk; Sassetti, Christopher M.; Ioerger, Thomas R.	Statistical analysis of variability in TnSeq data across conditions using zero-inflated negative binomial regression	BMC BIOINFORMATICS	10.1186/s12859-019-3156-z	other (in vitro, ex vivo, procedures, analysis tools, reviews)	-
2019	diCenzo, George C.; Mengoni, Alessio; Fondi, Marco	Tn-Core: A Toolbox for Integrating Tn-seq Gene Essentiality Data and Constraint-Based Metabolic Modeling	ACS SYNTHETIC BIOLOGY	10.1021/acssynbio.8b00432	other (in vitro, ex vivo, procedures, analysis tools, reviews)	-
2019	Coe, Kathryn A.; Lee, Wonsik; Stone, Madeleine C.; Komazin-Meredith, Gloria; Meredith, Timothy C.; Grad, Yonatan H.; Walker, Suzanne	Multi-strain Tn-Seq reveals common daptomycin resistance determinants in Staphylococcus aureus	PLOS PATHOGENS	10.1371/journal.ppat.1007862	other (in vitro, ex vivo, procedures, analysis tools, reviews)	Bacillota
2019	Sayer, Cameron V.; Barat, Bidisha; Popham, David L.	Identification of L-Valine-initiated-germination-active genes in Bacillus subtilis using Tn-seq	PLOS ONE	10.1371/journal.pone.0218220	other (in vitro, ex vivo, procedures, analysis tools, reviews)	Bacillota
2019	Thompson, Mitchell G.; Blake-Hedges, Jacquelyn M.; Cruz-Morales, Pablo; Barajas, Jesus F.; Curran, Samuel C.; Eiben, Christopher B.; Harris, Nicholas C.; Benites, Veronica T.; Gin, Jennifer W.; Sharpless, William A.; Twigg, Frederick F.; Skyrud, Will; Krishna, Rohith N.; Pereira, Jose Henrique; Baidoo, Edward E. K.; Petzold, Christopher J.; Adams, Paul D.; Arkin, Adam P.; Deutschbauer, Adam M.; K…	Massively Parallel Fitness Profiling Reveals Multiple Novel Enzymes in Pseudomonas putida Lysine Metabolism	MBIO	10.1128/mBio.02577-18	other (in vitro, ex vivo, procedures, analysis tools, reviews)	Pseudomonadota
2019	Poulsen, Bradley E.; Yang, Rui; Clatworthy, Anne E.; White, Tiantian; Osmulski, Sarah J.; Li, Li; Penaranda, Cristina; Lander, Eric S.; Shoresh, Noam; Hung, Deborah T.	Defining the core essential genome of Pseudomonas aeruginosa	PROCEEDINGS OF THE NATIONAL ACADEMY OF SCIENCES OF THE UNITED STATES OF AMERICA	10.1073/pnas.1900570116	other (in vitro, ex vivo, procedures, analysis tools, reviews)	Pseudomonadota
2019	Wei, Lifan; Qiao, Haoxian; Liu, Bing; Yin, Kaiyu; Liu, Qin; Zhang, Yuanxing; Ma, Yue; Wang, Qiyao	MarTrack: A versatile toolbox of mariner transposon derivatives used for functional genetic analysis of bacterial genomes	MICROBIOLOGICAL RESEARCH	10.1016/j.micres.2018.11.008	other (in vitro, ex vivo, procedures, analysis tools, reviews)	-
2019	Duncan, Miles C.; Gillette, Rebecca K.; Maglasang, Micah A.; Corn, Elizabeth A.; Tai, Albert K.; Lazinski, David W.; Shanks, Robert M. Q.; Kadouri, Daniel E.; Camilli, Andrew	High-Throughput Analysis of Gene Function in the Bacterial Predator Bdellovibrio bacteriovorus	MBIO	10.1128/mBio.01040-19	other (in vitro, ex vivo, procedures, analysis tools, reviews)	Pseudomonadota
2019	Zhang, Haobo; Chen, Xuhua; Nolan, Lisa K.; Zhang, Wei; Li, Ganwu	Identification of Host Adaptation Genes in Extraintestinal Pathogenic Escherichia coli during Infection in Different Hosts	INFECTION AND IMMUNITY	10.1128/IAI.00666-19	in vivo-animal host	Pseudomonadota
2019	Hill, Harry R.	Fitness genes of group A streptococci in necrotizing fasciitis and myositis	JOURNAL OF CLINICAL INVESTIGATION	10.1172/JCI126482	other (in vitro, ex vivo, procedures, analysis tools, reviews)	-
2019	Rowe, Hannah M.; Karlsson, Erik; Echlin, Haley; Chang, Ti-Cheng; Wang, Lei; van Opijnen, Tim; Pounds, Stanley B.; Schultz-Cherry, Stacey; Rosch, Jason W.	Bacterial Factors Required for Transmission of Streptococcus pneumoniae in Mammalian Hosts	CELL HOST & MICROBE	10.1016/j.chom.2019.04.012	in vivo-animal host	Bacillota
2019	Zhu, Luchang; Olsen, Randall J.; Beres, Stephen B.; Eraso, Jesus M.; Saavedra, Matthew Ojeda; Kubiak, Samantha L.; Cantu, Concepcion C.; Jenkins, Leslie; Charbonneau, Amelia R. L.; Waller, Andrew S.; Musser, James M.	Gene fitness landscape of group A streptococcus during necrotizing myositis	JOURNAL OF CLINICAL INVESTIGATION	10.1172/JCI124994	in vivo-animal host	Bacillota
2019	Armbruster, Chelsie E.; Forsyth, Valerie S.; Johnson, Alexandra O.; Smith, Sara N.; White, Ashley N.; Brauer, Aimee L.; Learman, Brian S.; Zhao, Lili; Wu, Weisheng; Anderson, Mark T.; Bachman, Michael A.; Mobley, Harry L. T.	Twin arginine translocation, ammonia incorporation, and polyamine biosynthesis are crucial for Proteus mirabilis fitness during bloodstream infection	PLOS PATHOGENS	10.1371/journal.ppat.1007653	in vivo-animal host	Pseudomonadota
2019	Willcocks, Samuel; Huse, Kristin K.; Stabler, Richard; Oyston, Petra C. F.; Scott, Andrew; Atkins, Helen S.; Wren, Brendan W.	Genome-wide assessment of antimicrobial tolerance in Yersinia pseudotuberculosis under ciprofloxacin stress	MICROBIAL GENOMICS	10.1099/mgen.0.000304	other (in vitro, ex vivo, procedures, analysis tools, reviews)	Pseudomonadota
2019	Minato, Yusuke; Gohl, Daryl M.; Thiede, Joshua M.; Chacon, Jeremy M.; Harcombe, William R.; Maruyama, Fumito; Baughn, Anthony D.	Genome wide Assessment of Mycobacterium tuberculosis Conditionally Essential Metabolic Pathways	MSYSTEMS	10.1128/mSystems.00070-19	other (in vitro, ex vivo, procedures, analysis tools, reviews)	Actinobacteriota
2019	Forsyth, Valerie S.; Mobley, Harry L. T.; Armbruster, Chelsie E.	Transposon Insertion Site Sequencing in a Urinary Tract Model	PROTEUS MIRABILIS: Methods and Protocols	10.1007/978-1-4939-9601-8_25	in vivo-animal host	Pseudomonadota
2019	Carey, Allison F.; Rock, Jeremy M.; Krieger, Inna V.; Chase, Michael R.; Fernandez-Suarez, Marta; Gagneux, Sebastien; Sacchettini, James C.; Ioerger, Thomas R.; Fortune, Sarah M.	TnSeq of Mycobacterium tuberculosis clinical isolates reveals strain-specific antibiotic liabilities	PLOS PATHOGENS	10.1371/journal.ppat.1007846	other (in vitro, ex vivo, procedures, analysis tools, reviews)	Actinobacteriota
2019	Thibault, Derek; Jensen, Paul A.; Wood, Stephen; Qabar, Christine; Clark, Stacie; Shainheit, Mara G.; Isberg, Ralph R.; van Opijnen, Tim	Droplet Tn-Seq combines microfluidics with Tn-Seq for identifying complex single-cell phenotypes	NATURE COMMUNICATIONS	10.1038/s41467-019-13719-9	other (in vitro, ex vivo, procedures, analysis tools, reviews)	Bacillota
2019	Naito, Mariko; Tominaga, Takashi; Shoji, Mikio; Nakayama, Koji	PGN_0297 is an essential component of the type IX secretion system (T9SS) in Porphyromonas gingivalis: Tn-seq analysis for exhaustive identification of T9SS-related genes	MICROBIOLOGY AND IMMUNOLOGY	10.1111/1348-0421.12665	other (in vitro, ex vivo, procedures, analysis tools, reviews)	Pseudomonadota
2019	Seif, Yara; Monk, Jonathan M.; Mih, Nathan; Tsunemoto, Hannah; Poudel, Saugat; Zuniga, Cristal; Broddrick, Jared; Zengler, Karsten; Palsson, Bernhard O.	A computational knowledge-base elucidates the response of Staphylococcus aureus to different media types	PLOS COMPUTATIONAL BIOLOGY	10.1371/journal.pcbi.1006644	other (in vitro, ex vivo, procedures, analysis tools, reviews)	Bacillota
2019	Vohra, Prerna; Chaudhuri, Roy R.; Mayho, Matthew; Vrettou, Christina; Chintoan-Uta, Cosmin; Thomson, Nicholas R.; Hope, Jayne C.; Hopkins, John; Stevens, Mark P.	Retrospective application of transposon-directed insertion-site sequencing to investigate niche-specific virulence of Salmonella Typhimurium in cattle	BMC GENOMICS	10.1186/s12864-018-5319-0	in vivo-animal host	Pseudomonadota
2019	Boinett, Christine J.; Cain, Amy K.; Hawkey, Jane; Nhu Tran Do Hoang; Nhu Nguyen Thi Khanh; Duy Pham Thanh; Dordel, Janina; Campbell, James, I; Nguyen Phu Huong Lan; Mayho, Matthew; Langridge, Gemma C.; Hadfield, James; Nguyen Van Vinh Chau; Thwaites, Guy E.; Parkhill, Julian; Thomson, Nicholas R.; Holt, Kathryn E.; Baker, Stephen	Clinical and laboratory-induced colistin-resistance mechanisms in Acinetobacter baumannii	MICROBIAL GENOMICS	10.1099/mgen.0.000246	other (in vitro, ex vivo, procedures, analysis tools, reviews)	Pseudomonadota
2019	Hardy, Leo; Charpentier, Xavier	Querying Legionella Genomes Using Transposition-Sequencing	LEGIONELLA, 2 EDITION: Methods and Protocols	10.1007/978-1-4939-9048-1_7	other (in vitro, ex vivo, procedures, analysis tools, reviews)	Pseudomonadota
2019	Wong, Sandy M.; Jackson, Mary Darby; Akerley, Brian J.	Suppression of Alternative Lipooligosaccharide Glycosyltransferase Activity by UDP-Galactose Epimerase Enhances Murine Lung Infection and Evasion of Serum IgM	FRONTIERS IN CELLULAR AND INFECTION MICROBIOLOGY	10.3389/fcimb.2019.00160	in vivo-animal host	Pseudomonadota
2019	Trueeb, Bettina S.; Gerber, Simona; Maes, Dominiek; Gharib, Walid H.; Kuhnert, Peter	Tn-sequencing of Mycoplasma hyopneumoniae and Mycoplasma hyorhinis mutant libraries reveals non-essential genes of porcine mycoplasmas differing in pathogenicity	VETERINARY RESEARCH	10.1186/s13567-019-0674-7	other (in vitro, ex vivo, procedures, analysis tools, reviews)	Bacillota
2019	Stocks, Claudia J.; Minh-Duy Phan; Achard, Maud E. S.; Nguyen Thi Khanh Nhu; Condon, Nicholas D.; Gawthorne, Jayde A.; Lo, Alvin W.; Peters, Kate M.; McEwan, Alastair G.; Kapetanovic, Ronan; Schembri, Mark A.; Sweet, Matthew J.	Uropathogenic Escherichia coli employs both evasion and resistance to subvert innate immune-mediated zinc toxicity for dissemination	PROCEEDINGS OF THE NATIONAL ACADEMY OF SCIENCES OF THE UNITED STATES OF AMERICA	10.1073/pnas.1820870116	other (in vitro, ex vivo, procedures, analysis tools, reviews)	Pseudomonadota
2019	Hubbard, Troy P.; D'Gama, Jonathan D.; Billings, Gabriel; Davis, Brigid M.; Weldor, Matthew K.	Unsupervised Learning Approach for Comparing Multiple Transposon Insertion Sequencing Studies	MSPHERE	10.1128/mSphere.00031-19	other (in vitro, ex vivo, procedures, analysis tools, reviews)	-
2019	Nguyen Thi Khanh Nhu; Minh-Duy Phan; Forde, Brian M.; Murthy, Ambika M. V.; Peters, Kate M.; Day, Christopher J.; Poole, Jessica; Kidd, Timothy J.; Welch, Rodney A.; Jennings, Michael P.; Ulett, Glen C.; Sweet, Matthew J.; Beatson, Scott A.; Schembri, Mark A.	Complex Multilevel Control of Hemolysin Production by Uropathogenic Escherichia coli	MBIO	10.1128/mBio.02248-19	other (in vitro, ex vivo, procedures, analysis tools, reviews)	Pseudomonadota
2019	Richards, Jacob P.; Cai, Wenlong; Zill, Nicholas A.; Zhang, Wenjun; Ojha, Anil K.	Adaptation of Mycobacterium tuberculosis to Biofilm Growth Is Genetically Linked to Drug Tolerance	ANTIMICROBIAL AGENTS AND CHEMOTHERAPY	10.1128/AAC.01213-19	other (in vitro, ex vivo, procedures, analysis tools, reviews)	Actinobacteriota
2019	Serafini, Agnese; Tan, Lendl; Horswell, Stuart; Howell, Steven; Greenwood, Daniel J.; Hunt, Deborah M.; Minh-Duy Phan; Schembri, Mark; Monteleone, Mercedes; Montague, Christine R.; Britton, Warwick; Garza-Garcia, Acely; Snijders, Ambrosius P.; VanderVen, Brian; Gutierrez, Maximiliano G.; West, Nicholas P.; de Carvalho, Luiz Pedro S.	Mycobacterium tuberculosis requires glyoxylate shunt and reverse methylcitrate cycle for lactate and pyruvate metabolism	MOLECULAR MICROBIOLOGY	10.1111/mmi.14362	other (in vitro, ex vivo, procedures, analysis tools, reviews)	Actinobacteriota
2019	Vornhagen, Jay; Sun, Yuang; Breen, Paul; Forsyth, Valerie; Zhao, Lili; Mobley, Harry L. T.; Bachman, Michael A.	The Klebsiella pneumoniae citrate synthase gene, gltA, influences site specific fitness during infection	PLOS PATHOGENS	10.1371/journal.ppat.1008010	in vivo-animal host	Pseudomonadota
2019	Bailey, Jeannie; Cass, Julie; Gasper, Joe; Ngoc-Diep Ngo; Wiggins, Paul; Manoil, Colin	Essential gene deletions producing gigantic bacteria	PLOS GENETICS	10.1371/journal.pgen.1008195	other (in vitro, ex vivo, procedures, analysis tools, reviews)	Pseudomonadota
2019	D'Gama, Jonathan D.; Ma, Zhe; Zhang, Hailong; Liu, Xu; Fan, Hongjie; Morris, Ellen Ruth A.; Cohen, Noah D.; Cywes-Bentley, Colette; Pier, Gerald B.; Waldor, Matthew K.	A Conserved Streptococcal Virulence Regulator Controls the Expression of a Distinct Class of M-Like Proteins	MBIO	10.1128/mBio.02500-19	other (in vitro, ex vivo, procedures, analysis tools, reviews)	Bacillota
2019	Zafar, M. Ammar; Hammond, Alexandria J.; Hamaguchi, Shigeto; Wu, Weisheng; Kono, Masamitsu; Zhao, Lili; Weiser, Jeffrey N.	Identification of Pneumococcal Factors Affecting Pneumococcal Shedding Shows that the dlt Locus Promotes Inflammation and Transmission	MBIO	10.1128/mBio.01032-19	in vivo-animal host	Bacillota
2019	Dragset, Marte S.; Ioerger, Thomas R.; Loevenich, Maja; Haug, Markus; Sivakumar, Niruja; Marstad, Anne; Joan Cardona, Pere; Klinkenberg, Geir; Rubin, Eric J.; Steigedal, Magnus; Flo, Trude H.	Global Assessment of Mycobacterium avium subsp. hominissuis Genetic Requirement for Growth and Virulence	MSYSTEMS	10.1128/mSystems.00402-19	in vivo-animal host	Actinobacteriota
2019	Desmarais, John J.; Flamholz, Avi, I; Blikstad, Cecilia; Dugan, Eli J.; Laughlin, Thomas G.; Oltrogge, Luke M.; Chen, Allen W.; Wetmore, Kelly; Diamond, Spencer; Wang, Joy Y.; Savage, David F.	DABs are inorganic carbon pumps found throughout prokaryotic phyla	NATURE MICROBIOLOGY	10.1038/s41564-019-0520-8	other (in vitro, ex vivo, procedures, analysis tools, reviews)	Pseudomonadota
2020	Helmann, Tyler C.; Deutschbauer, Adam M.; Lindow, Steven E.	Distinctiveness of genes contributing to growth of Pseudomonas syringae in diverse host plant species	PLOS ONE	10.1371/journal.pone.0239998	in vivo-plant host	Pseudomonadota
2020	Alhajjar, Norhan; Chatterjee, Anushila; Spencer, Brady L.; Burcham, Lindsey R.; Willett, Julia L. E.; Dunny, Gary M.; Duerkop, Breck A.; Doran, Kelly S.	Genome-Wide Mutagenesis Identifies Factors Involved in Enterococcus faecalis Vaginal Adherence and Persistence	INFECTION AND IMMUNITY	10.1128/IAI.00270-20	in vivo-animal host	Bacillota
2020	do Amaral, Fernanda Plucani; Tuleski, Thalita Regina; Silva Pankievicz, Vania Carla; Melnyk, Ryan A.; Arkin, Adam P.; Griffitts, Joel; Tadra-Sfeir, Michelle Zibetti; de Souza, Emanuel Maltempi; Deutschbauer, Adam; Monteiro, Rose Adele; Stacey, Gary	Diverse Bacterial Genes Modulate Plant Root Association by Beneficial Bacteria	MBIO	10.1128/mBio.03078-20	in vivo-plant host	Pseudomonadota
2020	Wheatley, Rachel M.; Ford, Brandon L.; Li, Li; Aroney, Samuel T. N.; Knights, Hayley E.; Ledermann, Raphael; East, Alison K.; Ramachandran, Vinoy K.; Poole, Philip S.	Lifestyle adaptations of Rhizobium from rhizosphere to symbiosis	PROCEEDINGS OF THE NATIONAL ACADEMY OF SCIENCES OF THE UNITED STATES OF AMERICA	10.1073/pnas.2009094117	in vivo-plant host	Pseudomonadota
2020	Arenas, Jesús; Zomer, Aldert; Harders-Westerveen, Jose; Hester J. Bootsma, Marien I. De Jonge, Norbert Stockhofe-Zurwieden, Hilde E. Smith & Astrid De Greeff	Identification of conditionally essential genes for Streptococcus suis infection in pigs	VIRULENCE	10.1080/21505594.2020.1764173	in vivo-animal host	Bacillota
2020	Guerin, Francois; Lallement, Claire; Goudergues, Benoit; Isnard, Christophe; Sanguinetti, Maurizio; Cacaci, Margherita; Torelli, Riccardo; Cattoir, Vincent; Giard, Jean-Christophe	Landscape of in vivo Fitness-Associated Genes of Enterobacter cloacae Complex	FRONTIERS IN MICROBIOLOGY	10.3389/fmicb.2020.01609	in vivo-animal host	Pseudomonadota
2020	Zhu, Luchang; Yerramilli, Prasanti; Pruitt, Layne; Saavedra, Matthew Ojeda; Cantu, Concepcion C.; Olsen, Randall J.; Beres, Stephen B.; Waller, Andrew S.; Musser, James M.	Genome-Wide Assessment of Streptococcus agalactiae Genes Required for Survival in Human Whole Blood and Plasma	INFECTION AND IMMUNITY	10.1128/IAI.00357-20	other (in vitro, ex vivo, procedures, analysis tools, reviews)	Bacillota
2020	Le Breton, Yoann; Belew, Ashton T.; McIver, Kevin S.	Protocols for Tn-seq Analyses in the Group A Streptococcus	GROUP A STREPTOCOCCUS: Methods and Protocols	10.1007/978-1-0716-0467-0_4	other (in vitro, ex vivo, procedures, analysis tools, reviews)	Bacillota
2020	Yasir, Muhammad; Turner, A. Keith; Bastkowski, Sarah; Baker, David; Page, Andrew J.; Telatin, Andrea; Minh-Duy Phan; Monahan, Leigh; Savva, George M.; Darling, Aaron; Webber, Mark A.; Charles, Ian G.	TraDIS-Xpress: a high-resolution whole-genome assay identifies novel mechanisms of triclosan action and resistance	GENOME RESEARCH	10.1101/gr.254391.119	other (in vitro, ex vivo, procedures, analysis tools, reviews)	Pseudomonadota
2020	Cain, Amy K.; Barquist, Lars; Goodman, Andrew L.; Paulsen, Ian T.; Parkhill, Julian; van Opijnen, Tim	A decade of advances in transposon-insertion sequencing	NATURE REVIEWS GENETICS	10.1038/s41576-020-0244-x	other (in vitro, ex vivo, procedures, analysis tools, reviews)	Bacillota
2020	de Maat, Vincent; Arredondo-Alonso, Sergio; Willems, Rob J. L.; van Schaik, Willem	Conditionally essential genes for survival during starvation in Enterococcus faecium E745	BMC GENOMICS	10.1186/s12864-020-06984-2	other (in vitro, ex vivo, procedures, analysis tools, reviews)	Bacillota
2020	Thompson, Mitchell G.; Incha, Matthew R.; Pearson, Allison N.; Schmidt, Matthias; Sharpless, William A.; Eiben, Christopher B.; Cruz-Morales, Pablo; Blake-Hedges, Jacquelyn M.; Liu, Yuzhong; Adams, Catharine A.; Haushalter, Robert W.; Krishna, Rohith N.; Lichtner, Patrick; Blank, Lars M.; Mukhopadhyay, Aindrila; Deutschbauer, Adam M.; Shih, Patrick M.; Keasling, Jay D.	Fatty Acid and Alcohol Metabolism in Pseudomonas putida: Functional Analysis Using Random Barcode Transposon Sequencing	APPLIED AND ENVIRONMENTAL MICROBIOLOGY	10.1128/AEM.01665-20	other (in vitro, ex vivo, procedures, analysis tools, reviews)	Pseudomonadota
2020	Ramsey, Kathryn M.; Ledvina, Hannah E.; Tresko, Tenayaann M.; Wandzilak, Jamie M.; Tower, Catherine A.; Tallo, Thomas; Schramm, Caroline E.; Peterson, S. Brook; Skerrett, Shawn J.; Mougous, Joseph D.; Dove, Simon L.	Tn-Seq reveals hidden complexity in the utilization of host-derived glutathione in Francisella tularensis	PLOS PATHOGENS	10.1371/journal.ppat.1008566	other (in vitro, ex vivo, procedures, analysis tools, reviews)	Pseudomonadota
2020	Su, Yaxing; Xu, Yanan; Li, Qiqin; Yuan, Gaoqing; Zheng, Dehong	The essential genome of Ralstonia solanacearum	MICROBIOLOGICAL RESEARCH	10.1016/j.micres.2020.126500	other (in vitro, ex vivo, procedures, analysis tools, reviews)	Pseudomonadota
2020	Schinner, Silvia; Engelhardt, Florian; Preusse, Matthias; Thoeming, Janne Gesine; Tomasch, Jurgen; Haeussler, Susanne	Genetic determinants of Pseudomonas aeruginosa fitness during biofilm growth	BIOFILM	10.1016/j.bioflm.2020.100023	other (in vitro, ex vivo, procedures, analysis tools, reviews)	Pseudomonadota
2020	Vitale, Alessandra; Paszti, Sarah; Takahashi, Kohei; Toyofuku, Masanori; Pessi, Gabriella; Eberl, Leo	Mapping of the Denitrification Pathway in Burkholderia thailandensis by Genome-Wide Mutant Profiling	JOURNAL OF BACTERIOLOGY	10.1128/JB.00304-20	other (in vitro, ex vivo, procedures, analysis tools, reviews)	Pseudomonadota
2020	Turner, A. Keith; Eckert, Sabine E.; Turner, Daniel J.; Yasir, Muhammud; Webber, Mark A.; Charles, Ian G.; Parkhill, Julian; Wain, John	A whole-genome screen identifies Salmonella enterica serovar Typhi genes involved in fluoroquinolone susceptibility	JOURNAL OF ANTIMICROBIAL CHEMOTHERAPY	10.1093/jac/dkaa204	other (in vitro, ex vivo, procedures, analysis tools, reviews)	Pseudomonadota
2020	Higgins, Steven; Gualdi, Stefano; Pinto-Carbo, Marta; Eberl, Leo	Copper resistance genes of Burkholderia cenocepacia H111 identified by transposon sequencing	ENVIRONMENTAL MICROBIOLOGY REPORTS	10.1111/1758-2229.12828	other (in vitro, ex vivo, procedures, analysis tools, reviews)	Pseudomonadota
2020	Page, Andrew J.; Bastkowski, Sarah; Yasir, Muhammad; Turner, A. Keith; Thanh Le Viet; Savva, George M.; Webber, Mark A.; Charles, Ian G.	AlbaTraDIS: Comparative analysis of large datasets from parallel transposon mutagenesis experiments	PLOS COMPUTATIONAL BIOLOGY	10.1371/journal.pcbi.1007980	other (in vitro, ex vivo, procedures, analysis tools, reviews)	-
2020	Vitale, Alessandra; Pessi, Gabriella; Urfer, Matthias; Locher, Hans H.; Zerbe, Katja; Obrecht, Daniel; Robinson, John A.; Eberl, Leo	Identification of Genes Required for Resistance to Peptidomimetic Antibiotics by Transposon Sequencing	FRONTIERS IN MICROBIOLOGY	10.3389/fmicb.2020.01681	other (in vitro, ex vivo, procedures, analysis tools, reviews)	Pseudomonadota
2020	Miravet-Verde, Samuel; Burgos, Raul; Delgado, Javier; Lluch-Senar, Maria; Serrano, Luis	FASTQINS and ANUBIS: two bioinformatic tools to explore facts and artifacts in transposon sequencing and essentiality studies	NUCLEIC ACIDS RESEARCH	10.1093/nar/gkaa679	other (in vitro, ex vivo, procedures, analysis tools, reviews)	-
2020	Jayeola, Victor; McClelland, Michael; Porwollik, Steffen; Chu, Weiping; Farber, Jeffrey; Kathariou, Sophia	Identification of Novel Genes Mediating Survival of Salmonellaon Low-Moisture Foods via Transposon Sequencing Analysis	FRONTIERS IN MICROBIOLOGY	10.3389/fmicb.2020.00726	other (in vitro, ex vivo, procedures, analysis tools, reviews)	Pseudomonadota
2020	Charbonneau, Amelia R. L.; Taylor, Emma; Mitchell, Catriona J.; Robinson, Carl; Cain, Amy K.; Leigh, James A.; Maskell, Duncan J.; Waller, Andrew S.	Identification of genes required for the fitness of Streptococcus equi subsp. equi in whole equine blood and hydrogen peroxide	MICROBIAL GENOMICS	10.1099/mgen.0.000362	other (in vitro, ex vivo, procedures, analysis tools, reviews)	Bacillota
2020	Sonnabend, Michael S.; Klein, Kristina; Beier, Sina; Angelov, Angel; Kluj, Robert; Mayer, Christoph; Gross, Caspar; Hofmeister, Kathrin; Beuttner, Antonia; Willmann, Matthias; Peter, Silke; Oberhettinger, Philipp; Schmidt, Annika; Autenrieth, Ingo B.; Schuetz, Monika; Bohn, Erwin	Identification of Drug Resistance Determinants in a Clinical Isolate of Pseudomonas aeruginosa by High-Density Transposon Mutagenesis	ANTIMICROBIAL AGENTS AND CHEMOTHERAPY	10.1128/AAC.01771-19	other (in vitro, ex vivo, procedures, analysis tools, reviews)	Pseudomonadota
2020	Eng, Thomas; Herbert, Robin A.; Martinez, Uriel; Wang, Brenda; Chen, Joseph C.; Brown, James B.; Deutschbauer, Adam M.; Bissell, Mina J.; Mortimer, Jenny C.; Mukhopadhyay, Aindrila	Iron Supplementation Eliminates Antagonistic Interactions Between Root-Associated Bacteria	FRONTIERS IN MICROBIOLOGY	10.3389/fmicb.2020.01742	other (in vitro, ex vivo, procedures, analysis tools, reviews)	Pseudomonadota
2020	LaSarre, Breah; Deutschbauer, Adam M.; Love, Crystal E.; McKinlay, James B.	Covert Cross-Feeding Revealed by Genome-Wide Analysis o Fitness Determinants in a Synthetic Bacterial Mutualism	APPLIED AND ENVIRONMENTAL MICROBIOLOGY	10.1128/AEM.00543-20	other (in vitro, ex vivo, procedures, analysis tools, reviews)	Pseudomonadota
2020	Incha, Matthew R.; Thompson, Mitchell G.; Blake-Hedges, Jacquelyn M.; Liu, Yuzhong; Pearson, Allison N.; Schmidt, Matthias; Gin, Jennifer W.; Petzold, Christopher J.; Deutschbauer, Adam M.; Keasling, Jay D.	Leveraging host metabolism for bisdemethoxycurcumin production in Pseudomonas putida	METABOLIC ENGINEERING COMMUNICATIONS	10.1016/j.mec.2019.e00119	other (in vitro, ex vivo, procedures, analysis tools, reviews)	Pseudomonadota
2020	Peek, Christopher T.; Ibberson, Carolyn B.; Cassat, James E.	Identification of Virulence Determinants During Host-Pathogen Interaction Using Tn-Seq Technology	METHICILLIN-RESISTANT STAPHYLOCOCCUS AUREUS (MRSA) PROTOCOLS, 3 EDITION: Cutting-Edge Technologies and Advancements	10.1007/978-1-4939-9849-4_12	in vivo-animal host	Bacillota
2020	Eichelberger, Kara R.; Sepulveda, Victoria E.; Ford, John; Selitsky, Sara R.; Mieczkowski, Piotr A.; Parker, Joel S.; Goldman, William E.	Tn-Seq Analysis Identifies Genes Important for Yersinia pestis Adherence during Primary Pneumonic Plague	MSPHERE	10.1128/mSphere.00715-20	in vivo-animal host	Pseudomonadota
2020	van Opijnen, Tim; Levin, Henry L.	Transposon Insertion Sequencing, a Global Measure of Gene Function	ANNUAL REVIEW OF GENETICS, VOL 54, 2020	10.1146/annurev-genet-112618-043838	other (in vitro, ex vivo, procedures, analysis tools, reviews)	-
2020	Johnson, Alexandra O.; Forsyth, Valerie; Smith, Sara N.; Learman, Brian S.; Brauer, Aimee L.; White, Ashley N.; Zhao, Lili; Wu, Weisheng; Mobley, Harry L. T.; Armbruster, Chelsie E.	Transposon Insertion Site Sequencing of Providencia stuartii: Essential Genes, Fitness Factors for Catheter-Associated Urinary Tract Infection, and the Impact of Polymicrobial Infection on Fitness Requirements	MSPHERE	10.1128/mSphere.00412-20	in vivo-animal host	Pseudomonadota
2020	Turner, A. Keith; Yasir, Muhammad; Bastkowski, Sarah; Telatin, Andrea; Page, Andrew J.; Charles, Ian G.; Webber, Mark A.	A genome-wide analysis of Escherichia coli responses to fosfomycin using TraDIS-Xpress reveals novel roles for phosphonate degradation and phosphate transport systems	JOURNAL OF ANTIMICROBIAL CHEMOTHERAPY	10.1093/jac/dkaa296	other (in vitro, ex vivo, procedures, analysis tools, reviews)	Pseudomonadota
2020	Matern, William M.; Jenquin, Robert L.; Bader, Joel S.; Karakousis, Petros C.	Identifying the essential genes of Mycobacterium avium subsp. hominissuis with Tn-Seq using a rank-based filter procedure	SCIENTIFIC REPORTS	10.1038/s41598-020-57845-7	other (in vitro, ex vivo, procedures, analysis tools, reviews)	Actinobacteriota
2020	Short, Francesca L.; Di Sario, Gianna; Reichmann, Nathalie T.; Kleanthous, Colin; Parkhill, Julian; Taylor, Peter W.	Genomic Profiling Reveals Distinct Routes To Complement Resistance in Klebsiella pneumoniae	INFECTION AND IMMUNITY	10.1128/IAI.00043-20	other (in vitro, ex vivo, procedures, analysis tools, reviews)	Pseudomonadota
2020	Paczosa, Michelle K.; Silver, Rebecca J.; McCabe, Anne L.; Tai, Albert K.; McLeish, Colin H.; Lazinski, David W.; Mecsas, Joan	Transposon Mutagenesis Screen of Klebsiella pneumoniae Identifies Multiple Genes Important for Resisting Antimicrobial Activities of Neutrophils in Mice	INFECTION AND IMMUNITY	10.1128/IAI.00034-20	in vivo-animal host	Pseudomonadota
2020	Daniel, Sandra; Goldlust, Kelly; Quebre, Valentin; Shen, Minjia; Lesterlin, Christian; Bouet, Jean-Yves; Yamaichi, Yoshiharu	Vertical and Horizontal Transmission of ESBL Plasmid from Escherichia coli O104:H4	GENES	10.3390/genes11101207	other (in vitro, ex vivo, procedures, analysis tools, reviews)	Pseudomonadota
2020	Rundell, E. A.; Commodore, N.; Goodman, A. L.; Kazmierczak, B., I	A Screen for Antibiotic Resistance Determinants Reveals a Fitness Cost of the Flagellum in Pseudomonas aeruginosa	JOURNAL OF BACTERIOLOGY	10.1128/JB.00682-19	other (in vitro, ex vivo, procedures, analysis tools, reviews)	Pseudomonadota
2020	Mahmutovic, Anel; zur Wiesch, Pia Abel; Abel, Soeren	Selection or drift: The population biology underlying transposon insertion sequencing experiments	COMPUTATIONAL AND STRUCTURAL BIOTECHNOLOGY JOURNAL	10.1016/j.csbj.2020.03.021	other (in vitro, ex vivo, procedures, analysis tools, reviews)	-
2020	Gallagher, Larry A.; Bailey, Jeannie; Manoil, Colin	Ranking essential bacterial processes by speed of mutant death	PROCEEDINGS OF THE NATIONAL ACADEMY OF SCIENCES OF THE UNITED STATES OF AMERICA	10.1073/pnas.2001507117	other (in vitro, ex vivo, procedures, analysis tools, reviews)	Pseudomonadota
2020	Kortright, Kaitlyn E.; Chan, Benjamin K.; Turner, Paul E.	High-throughput discovery of phage receptors using transposon insertion sequencing of bacteria	PROCEEDINGS OF THE NATIONAL ACADEMY OF SCIENCES OF THE UNITED STATES OF AMERICA	10.1073/pnas.2001888117	other (in vitro, ex vivo, procedures, analysis tools, reviews)	Pseudomonadota
2020	Kazi, Misha, I; Schargel, Richard D.; Boll, Joseph M.	Generating Transposon Insertion Libraries in Gram-Negative Bacteria for High-Throughput Sequencing	JOVE-JOURNAL OF VISUALIZED EXPERIMENTS	10.3791/61612	other (in vitro, ex vivo, procedures, analysis tools, reviews)	Pseudomonadota
2020	Neale, Helen C.; Hulin, Michelle T.; Harrison, Richard J.; Jackson, Robert W.; Mansfield, John W.; Arnold, Dawn L.	An improved conjugation method for Pseudomonas syringae	JOURNAL OF MICROBIOLOGICAL METHODS	10.1016/j.mimet.2020.106025	other (in vitro, ex vivo, procedures, analysis tools, reviews)	Pseudomonadota
2020	Belcher, Thomas; MacArthur, Iain; King, Jerry D.; Langridge, Gemma C.; Mayho, Matthew; Parkhill, Julian; Preston, Andrew	Fundamental differences in physiology of Bordetella pertussis dependent on the two-component system Bvg revealed by gene essentiality studies	MICROBIAL GENOMICS	10.1099/mgen.0.000496	other (in vitro, ex vivo, procedures, analysis tools, reviews)	Pseudomonadota
2020	Chatterjee, Anushila; Willett, Julia L. E.; Nguyen, Uyen Thy; Monogue, Brendan; Palmer, Kelli L.; Dunny, Gary M.; Duerkop, Breck A.	Parallel Genomics Uncover Novel Enterococcal-Bacteriophage Interactions	MBIO	10.1128/mBio.03120-19	other (in vitro, ex vivo, procedures, analysis tools, reviews)	Bacillota
2020	Foreman, Mark; Gershoni, Moran; Barkan, Daniel	A Simplified and Efficient Method for Himar-1 Transposon Sequencing in Bacteria, Demonstrated by Creation and Analysis of a Saturated Transposon-Mutant Library in Mycobacterium abscessus	MSYSTEMS	10.1128/mSystems.00976-20	other (in vitro, ex vivo, procedures, analysis tools, reviews)	Actinobacteriota
2020	Lourdault, Kristel; Matsunaga, James	Transposon Sequencing in Leptospira interrogans	LEPTOSPIRA SPP.: Methods and Protocols	10.1007/978-1-0716-0459-5_9	in vivo-animal host	Spirochaetota
2020	Zhang, Lei; Hendrickson, R. Curtis; Meikle, Virginia; Lefkowitz, Elliot J.; Ioerger, Thomas R.; Niederweis, Michael	Comprehensive analysis of iron utilization by Mycobacterium tuberculosis	PLOS PATHOGENS	10.1371/journal.ppat.1008337	other (in vitro, ex vivo, procedures, analysis tools, reviews)	Actinobacteriota
2020	Fabian, Belinda; Tetu, Shasha G; Paulsen, Ian	Application of Transposon Insertion Sequencing to Agricultural Science	FRONTIERS IN PLANT SCIENCE	10.3389/fpls.2020.00291	other (in vitro, ex vivo, procedures, analysis tools, reviews)	-
2020	Minh-Duy Phan; Bottomley, Amy L.; Peters, Kate M.; Harry, Elizabeth J.; Schembri, Mark A.	Uncovering novel susceptibility targets to enhance the efficacy of third-generation cephalosporins against ESBL-producing uropathogenic Escherichia coli	JOURNAL OF ANTIMICROBIAL CHEMOTHERAPY	10.1093/jac/dkaa023	other (in vitro, ex vivo, procedures, analysis tools, reviews)	Pseudomonadota
2020	Flores-Tinoco, Carlos Eduardo; Tschan, Flavia; Fuhrer, Tobias; Margot, Celine; Sauer, Uwe; Christen, Matthias; Christen, Beat	Co-catabolism of arginine and succinate drives symbiotic nitrogen fixation	MOLECULAR SYSTEMS BIOLOGY	10.15252/msb.20199419	in vivo-plant host	Pseudomonadota
2020	Surujon, Defne; van Opijnen, Tim	ShinyOmics: collaborative exploration of omics-data	BMC BIOINFORMATICS	10.1186/s12859-020-3360-x	other (in vitro, ex vivo, procedures, analysis tools, reviews)	Bacillota
2020	Kachroo, Priyanka; Eraso, Jesus M.; Olsen, Randall J.; Zhu, Luchang; Kubiak, Samantha L.; Pruitt, Layne; Yerramilli, Prasanti; Cantu, Concepcion C.; Saavedra, Matthew Ojeda; Pensar, Johan; Corander, Jukka; Jenkins, Leslie; Kao, Lillian; Granillo, Alejandro; Porter, Adeline R.; DeLeo, Frank R.; Musser, James M.	New Pathogenesis Mechanisms and Translational Leads Identified by Multidimensional Analysis of Necrotizing Myositis in Primates	MBIO	10.1128/mBio.03363-19	in vivo-animal host	Bacillota
2020	Del Medico, Luca; Cerletti, Dario; Schachle, Philipp; Christen, Matthias; Christen, Beat	The type IV pilin PilA couples surface attachment and cell-cycle initiation in Caulobacter crescentus	PROCEEDINGS OF THE NATIONAL ACADEMY OF SCIENCES OF THE UNITED STATES OF AMERICA	10.1073/pnas.1920143117	other (in vitro, ex vivo, procedures, analysis tools, reviews)	Pseudomonadota
2020	Schuster, Christopher F.; Wiedemann, David M.; Kirsebom, Freja C. M.; Santiago, Marina; Walker, Suzanne; Gruendling, Angelika	High-throughput transposon sequencing highlights the cell wall as an important barrier for osmotic stress in methicillin resistant Staphylococcus aureus and underlines a tailored response to different osmotic stressors	MOLECULAR MICROBIOLOGY	10.1111/mmi.14433	other (in vitro, ex vivo, procedures, analysis tools, reviews)	Bacillota
2020	Roy, David; Huguet, Kevin T.; Grenier, Frederic; Burrus, Vincent	IncC conjugative plasmids and SXT/R391 elements repair double-strand breaks caused by CRISPR-Cas during conjugation	NUCLEIC ACIDS RESEARCH	10.1093/nar/gkaa518	other (in vitro, ex vivo, procedures, analysis tools, reviews)	Pseudomonadota
2020	Suarez, Gabriel A.; Dugan, Kyle R.; Renda, Brian A.; Leonard, Sean P.; Gangavarapu, Lakshmi Suryateja; Barrick, Jeffrey E.	Rapid and assured genetic engineering methods applied to Acinetobacter baylyi ADP1 genome streamlining	NUCLEIC ACIDS RESEARCH	10.1093/nar/gkaa204	other (in vitro, ex vivo, procedures, analysis tools, reviews)	Pseudomonadota
2020	Kashyap, Des R.; Kowalczyk, Dominik A.; Shan, Yue; Yang, Chun-Kai; Gupta, Dipika; Dziarski, Roman	Formate dehydrogenase, ubiquinone, and cytochrome bd-I are required for peptidoglycan recognition protein-induced oxidative stress and killing in Escherichia coli	SCIENTIFIC REPORTS	10.1038/s41598-020-58302-1	other (in vitro, ex vivo, procedures, analysis tools, reviews)	Pseudomonadota
2020	Varadarajan, Adithi R.; Allan, Raymond N.; Valentin, Jules D. P.; Ocampo, Olga E. Castaneda; Somerville, Vincent; Pietsch, Franziska; Buhmann, Matthias T.; West, Jonathan; Skipp, Paul J.; van der Mei, Henny C.; Ren, Qun; Schreiber, Frank; Webb, Jeremy S.; Ahrens, Christian H.	An integrated model system to gain mechanistic insights into biofilm-associated antimicrobial resistance in Pseudomonas aeruginosa MPAO1	NPJ BIOFILMS AND MICROBIOMES	10.1038/s41522-020-00154-8	other (in vitro, ex vivo, procedures, analysis tools, reviews)	Pseudomonadota
2020	Hutcherson, Justin A.; Gogenini, Himabindu; Lamont, Gwyneth J.; Miller, Daniel P.; Nowakowska, Zuzanna; Lasica, Anna M.; Liu, Chengcheng; Potempa, Jan; Lamont, Richard J.; Yoder-Himes, Deborah; Scott, David A.	Porphyromonas gingivalis genes conferring fitness in a tobacco-rich environment	MOLECULAR ORAL MICROBIOLOGY	10.1111/omi.12273	other (in vitro, ex vivo, procedures, analysis tools, reviews)	Bacteroidota
2020	Wang, Bi-Wei; Zhu, Jun-Hao; Javid, Babak	Clinically relevant mutations in mycobacterial LepA cause rifampicin-specific phenotypic resistance	SCIENTIFIC REPORTS	10.1038/s41598-020-65308-2	other (in vitro, ex vivo, procedures, analysis tools, reviews)	Actinobacteriota
2020	Gilmore, Michael S.; Salamzade, Rauf; Selleck, Elizabeth; Bryan, Noelle; Mello, Suelen S.; Manson, Abigail L.; Earl, Ashlee M.	Genes Contributing to the Unique Biology and Intrinsic Antibiotic Resistance of Enterococcus faecalis	MBIO	10.1128/mBio.02962-20	other (in vitro, ex vivo, procedures, analysis tools, reviews)	Bacillota
2020	Groma, Michaela; Horst, Sarah A.; Das, Sudip; Huettel, Bruno; Klepsch, Maximilian; Rudel, Thomas; Medina, Eva; Fraunholz, Martin	Identification of a Novel LysR-Type Transcriptional Regulator in Staphylococcus aureus That Is Crucial for Secondary Tissue Colonization during Metastatic Bloodstream Infection	MBIO	10.1128/mBio.01646-20	in vivo-animal host	Bacillota
2020	Lee, Changhan; Betschinger, Patrick; Wu, Kevin; Zyla, Dawid S.; Glockshuber, Rudi; Bardwell, James C. A.	A metabolite binding protein moonlights as a bile-responsive chaperone	EMBO JOURNAL	10.15252/embj.2019104231	other (in vitro, ex vivo, procedures, analysis tools, reviews)	Pseudomonadota
2020	Hernandez, Sara B.; Dorr, Tobias; Waldor, Matthew K.; Cava, Felipe	Modulation of Peptidoglycan Synthesis by Recycled Cell Wall Tetrapeptides	CELL REPORTS	10.1016/j.celrep.2020.107578	other (in vitro, ex vivo, procedures, analysis tools, reviews)	Pseudomonadota
2021	Bruchmann, Sebastian; Feltwell, Theresa; Parkhill, Julian; Short, Francesca L.	Identifying virulence determinants of multidrug-resistant Klebsiella pneumoniae in Galleria mellonella	PATHOGENS AND DISEASE	10.1093/femspd/ftab009	in vivo-animal host	Pseudomonadota
2021	Su, Yaxing; Xu, Yanan; Liang, Hailing; Yuan, Gaoqing; Wu, Xiaogang; Zheng, Dehong	Genome-Wide Identification of Ralstonia solanacearum Genes Required for Survival in Tomato Plants	MSYSTEMS	10.1128/mSystems.00838-21	in vivo-plant host	Pseudomonadota
2021	Payros, Delphine; Alonso, Henar; Malaga, Wladimir; Volle, Arnaud; Mazeres, Serge; Dejean, Sebastien; Valiere, Sophie; Moreau, Flavie; Balor, Stephanie; Stella, Alexandre; Combes-Soia, Lucie; Burlet-Schiltz, Odile; Bouchez, Olivier; Nigou, Jerome; Astarie-Dequeker, Catherine; Guilhot, Christophe	Rv0180c contributes to Mycobacterium tuberculosis cell shape and to infectivity in mice and macrophages	PLOS PATHOGENS	10.1371/journal.ppat.1010020	in vivo-animal host	Actinobacteriota
2021	Georgoulis, Stratton J.; Shalvarjian, Katie E.; Helmann, Tyler C.; Hamilton, Corri D.; Carlson, Hans K.; Deutschbauer, Adam M.; Lowe-Power, Tiffany M.	Genome-Wide Identification of Tomato Xylem Sap Fitness Factors for Three Plant-Pathogenic Ralstonia Species	MSYSTEMS	10.1128/mSystems.01229-21	other (in vitro, ex vivo, procedures, analysis tools, reviews)	Pseudomonadota
2021	Knutson, Carolann M.; Pieper, Meghan N.; Barney, Brett M.	Gene Fitness of Azotobacter vinelandii under Diazotrophic Growth	JOURNAL OF BACTERIOLOGY	10.1128/JB.00404-21	other (in vitro, ex vivo, procedures, analysis tools, reviews)	Pseudomonadota
2021	Moriniere, Lucas; Lecomte, Solene; Gueguen, Erwan; Bertolla, Franck	In vitro exploration of the Xanthomonas hortorum pv. vitians genome using transposon insertion sequencing and comparative genomics to discriminate between core and contextual essential genes	MICROBIAL GENOMICS	10.1099/mgen.0.000546	other (in vitro, ex vivo, procedures, analysis tools, reviews)	Pseudomonadota
2021	Gu, Dan; Xue, Han; Yuan, Xiaohui; Yu, Jinyan; Xu, Xiaomeng; Huang, Yu; Li, Mingzhu; Zhai, Xianyue; Pan, Zhiming; Zhang, Yunzeng; Jiao, Xinan	Genome-Wide Identification of Genes Involved in Acid Stress Resistance of Salmonella Derby	GENES	10.3390/genes12040476	other (in vitro, ex vivo, procedures, analysis tools, reviews)	Pseudomonadota
2021	Mandal, Rabindra K.; Jiang, Tieshan; Kwon, Young Min	Genetic Determinants in Salmonella enterica Serotype Typhimurium Required for Overcoming In Vitro Stressors in the Mimicking Host Environment	MICROBIOLOGY SPECTRUM	10.1128/Spectrum.00155-21	other (in vitro, ex vivo, procedures, analysis tools, reviews)	Pseudomonadota
2021	Bushell, Francesca; Herbert, John M. J.; Sannasiddappa, Thippeswamy H.; Warren, Daniel; Turner, A. Keith; Falciani, Francesco; Lund, Peter A.	Mapping the Transcriptional and Fitness Landscapes of a Pathogenic E. coli Strain: The Effects of Organic Acid Stress under Aerobic and Anaerobic Conditions	GENES	10.3390/genes12010053	other (in vitro, ex vivo, procedures, analysis tools, reviews)	Pseudomonadota
2021	diCenzo, George C.; Galardini, Marco; Fondi, Marco	Tn-Core: Functionally Interpreting Transposon-Sequencing Data with Metabolic Network Analysis	COMPUTATIONAL METHODS IN SYNTHETIC BIOLOGY, 2 EDITION	10.1007/978-1-0716-0822-7_15	other (in vitro, ex vivo, procedures, analysis tools, reviews)	-
2021	Fabian, Belinda K.; Foster, Christie; Asher, Amy J.; Elbourne, Liam D. H.; Cain, Amy K.; Hassan, Karl A.; Tetu, Sasha G.; Paulsen, Ian T.	Elucidating Essential Genes in Plant-Associated Pseudomonas protegens Pf-5 Using Transposon Insertion Sequencing	JOURNAL OF BACTERIOLOGY	10.1128/JB.00432-20	other (in vitro, ex vivo, procedures, analysis tools, reviews)	Pseudomonadota
2021	Matthews, Allison J.; Rowe, Hannah M.; Rosch, Jason W.; Camilli, Andrew	A Tn-seq Screen of Streptococcus pneumoniae Uncovers DNA Repair as the Major Pathway for Desiccation Tolerance and Transmission	INFECTION AND IMMUNITY	10.1128/IAI.00713-20	other (in vitro, ex vivo, procedures, analysis tools, reviews)	Bacillota
2021	Liu, Xiayu; Liu, Guangyu; Wu, Yansha; Pang, Xinxin; Wu, Yajing; Qinshu; Niu, Jianrui; Chen, Qihe; Zhang, Xinglin	Transposon sequencing: A powerful tool for the functional genomic study of food-borne pathogens	TRENDS IN FOOD SCIENCE & TECHNOLOGY	10.1016/j.tifs.2021.06.032	other (in vitro, ex vivo, procedures, analysis tools, reviews)	-
2021	Eng, Thomas; Banerjee, Deepanwita; Lau, Andrew K.; Bowden, Emily; Herbert, Robin A.; Trinh, Jessica; Prahl, Jan-Philip; Deutschbauer, Adam; Tanjore, Deepti; Mukhopadhyay, Aindrila	Engineering Pseudomonas putida for efficient aromatic conversion to bioproduct using high throughput screening in a bioreactor	METABOLIC ENGINEERING	10.1016/j.ymben.2021.04.015	other (in vitro, ex vivo, procedures, analysis tools, reviews)	Pseudomonadota
2021	Smith, Leah M; Jackson, Simon A; Gardner, Paul P; Fineran, Peter C.	SorTn-seq: a high-throughput functional genomics approach to discovering regulators of bacterial gene expression	PROCEEDINGS OF THE NATIONAL ACADEMY OF SCIENCES OF THE UNITED STATES OF AMERICA	10.1038/s41596-021-00582-6	other (in vitro, ex vivo, procedures, analysis tools, reviews)	Pseudomonadota
2021	Holden, Emma R.; Yasir, Muhammad; Turner, A. Keith; Wain, John; Charles, Ian G.; Webber, Mark A.	Massively parallel transposon mutagenesis identifies temporally essential genes for biofilm formation in Escherichia coli	MICROBIAL GENOMICS	10.1099/mgen.0.000673	other (in vitro, ex vivo, procedures, analysis tools, reviews)	Pseudomonadota
2021	Zheng, Dehong; Xu, Yanan; Yuan, Gaoqing; Wu, Xiaogang; Li, Qiqin	Bacterial ClpP Protease Is a Potential Target for Methyl Gallate	FRONTIERS IN MICROBIOLOGY	10.3389/fmicb.2020.598692	other (in vitro, ex vivo, procedures, analysis tools, reviews)	Pseudomonadota
2021	Ganesan, Ramya; Kaltenpoth, Martin; Florez, Laura, V	Transposon-insertion Sequencing as a Tool to Elucidate Bacterial Colonization Factors in a Burkholderia gladioli Symbiont of Lagria villosa Beetles	JOVE-JOURNAL OF VISUALIZED EXPERIMENTS	10.3791/62843	other (in vitro, ex vivo, procedures, analysis tools, reviews)	Pseudomonadota
2021	Jayashree, Sathyanarayanan; Sivakumar, Ramamoorthy; Karthikeyan, Raman; Gunasekaran, Paramasamy; Rajendhran, Jeyaprakash	Genome-wide identification of probiotic Escherichia coli Nissle 1917 (EcN) fitness genes during adhesion to the intestinal epithelial cells Caco-2	GENE	10.1016/j.gene.2021.145890	other (in vitro, ex vivo, procedures, analysis tools, reviews)	Pseudomonadota
2021	Glanville, David G.; Mullineaux-Sanders, Caroline; Corcoran, Christopher J.; Burger, Brian T.; Imam, Saheed; Donohue, Timothy J.; Ulijasz, Andrew T.	A High-Throughput Method for Identifying Novel Genes That Influence Metabolic Pathways Reveals New Iron and Heme Regulation in Pseudomonas aeruginosa	MSYSTEMS	10.1128/mSystems.00933-20	other (in vitro, ex vivo, procedures, analysis tools, reviews)	Pseudomonadota
2021	Baraquet, Claudine; Dai, Weijun; Mendiola, Jose; Pechter, Kieran; Harwood, Caroline S.	Transposon sequencing analysis of Bradyrhizobium diazoefficiens 110spc4	SCIENTIFIC REPORTS	10.1038/s41598-021-92534-z	other (in vitro, ex vivo, procedures, analysis tools, reviews)	Pseudomonadota
2021	Dammann, Allison N.; Chamby, Anna B.; Catomeris, Andrew J.; Davidson, Kyle M.; Tettelin, Herve; Van Pijkeren, Jan-Peter; Gopalakrishna, Kathyayini P.; Keith, Mary F.; Elder, Jordan L.; Ratner, Adam J.; Hooven, Thomas A.	Genome-Wide fitness analysis of group B Streptococcus in human amniotic fluid reveals a transcription factor that controls multiple virulence traits	PLOS PATHOGENS	10.1371/journal.ppat.1009116	other (in vitro, ex vivo, procedures, analysis tools, reviews)	Bacillota
2021	Pierce, Emily C.; Morin, Manon; Little, Jessica C.; Liu, Roland B.; Tannous, Joanna; Keller, Nancy P.; Pogliano, Kit; Wolfe, Benjamin E.; Sanchez, Laura M.; Dutton, Rachel J.	Bacterial-fungal interactions revealed by genome-wide analysis of bacterial mutant fitness	NATURE MICROBIOLOGY	10.1038/s41564-020-00800-z	other (in vitro, ex vivo, procedures, analysis tools, reviews)	Pseudomonadota
2021	Nolan, Laura M.; Cain, Amy K.; Clamens, Thomas; Furniss, R. Christopher D.; Manoli, Eleni; Sainz-Polo, Maria A.; Dougan, Gordon; Albesa-Jove, David; Parkhill, Julian; Mavridou, Despoina A. I.; Filloux, Alain	Identification of Tse8 as a Type VI secretion system toxin from Pseudomonas aeruginosa that targets the bacterial transamidosome to inhibit protein synthesis in prey cells	NATURE MICROBIOLOGY	10.1038/s41564-021-00950-8	other (in vitro, ex vivo, procedures, analysis tools, reviews)	Pseudomonadota
2021	Vick, Silas H. W.; Fabian, Belinda K.; Dawson, Catherine J.; Foster, Christie; Asher, Amy; Hassan, Karl A.; Midgley, David J.; Paulsen, Ian T.; Tetu, Sasha G.	Delving into defence: identifying the Pseudomonas protegens Pf-5 gene suite involved in defence against secreted products of fungal, oomycete and bacterial rhizosphere competitors	MICROBIAL GENOMICS	10.1099/mgen.0.000671	other (in vitro, ex vivo, procedures, analysis tools, reviews)	Pseudomonadota
2021	Thorgersen, Michael P.; Xue, Jingchuan; Majumder, Erica L. W.; Trotter, Valentine V.; Ge, Xiaoxuan; Poole, Farris L.; Owens, Trenton K.; Lui, Lauren M.; Nielsen, Torben N.; Arkin, Adam P.; Deutschbauer, Adam M.; Siuzdak, Gary; Adams, Michael W. W.	Deciphering Microbial Metal Toxicity Responses via Random Bar Code Transposon Site Sequencing and Activity-Based Metabolomics	APPLIED AND ENVIRONMENTAL MICROBIOLOGY	10.1128/AEM.01037-21	other (in vitro, ex vivo, procedures, analysis tools, reviews)	Pseudomonadota
2021	Lazarus, Jacob E.; Warr, Alyson R.; Westervelt, Kathleen A.; Hooper, David C.; Waldor, Matthew K.	A Genome-Scale Antibiotic Screen in Serratia marcescens Identifies YdgH as a Conserved Modifier of Cephalosporin and Detergent Susceptibility	ANTIMICROBIAL AGENTS AND CHEMOTHERAPY	10.1128/AAC.00786-21	other (in vitro, ex vivo, procedures, analysis tools, reviews)	Pseudomonadota
2021	Rifat, Dalin; Chen, Liang; Kreiswirth, Barry N.; Nuermberger, Eric L.	Genome-Wide Essentiality Analysis of Mycobacterium abscessus by Saturated Transposon Mutagenesis and Deep Sequencing	MBIO	10.1128/mBio.01049-21	other (in vitro, ex vivo, procedures, analysis tools, reviews)	Actinobacteriota
2021	Alkam, Duah; Wongsurawat, Thidathip; Nookaew, Intawat; Richardson, Anthony R.; Ussery, David; Smeltzer, Mark S.; Jenjaroenpun, Piroon	Is amplification bias consequential in transposon sequencing (TnSeq) assays? A case study with a Staphylococcus aureus TnSeq library subjected to PCR- based and amplification- free enrichment methods	MICROBIAL GENOMICS	10.1099/mgen.0.000655	other (in vitro, ex vivo, procedures, analysis tools, reviews)	Bacillota
2021	Choudhery, Sanjeevani; Brown, A. Jacob; Akusobi, Chidiebere; Rubin, Eric J.; Sassetti, Christopher M.; Ioerger, Thomas R.	Modeling Site-Specific Nucleotide Biases Affecting Himar1 Transposon Insertion Frequencies in TnSeq Data Sets	MSYSTEMS	10.1128/mSystems.00876-21	other (in vitro, ex vivo, procedures, analysis tools, reviews)	Actinobacteriota
2021	Nlebedim, Valentine U.; Chaudhuri, Roy R.; Walters, Kevin	Probabilistic identification of bacterial essential genes via insertion density using TraDIS data with Tn5 libraries	BIOINFORMATICS	10.1093/bioinformatics/btab508	other (in vitro, ex vivo, procedures, analysis tools, reviews)	-
2021	Carabetta, Valerie J.; Esquilin-Lebron, Karla; Zelzion, Ehud; Boyd, Jeffrey M.	Genetic Approaches to Uncover Gene Products Involved in Iron-Sulfur Protein Maturation: High-Throughput Genomic Screening Using Transposon Sequencing	FE-S PROTEINS: Methods and Protocols	10.1007/978-1-0716-1605-5_3	other (in vitro, ex vivo, procedures, analysis tools, reviews)	-
2021	Gibson, Amanda J.; Passmore, Ian J.; Faulkner, Valwynne; Xia, Dong; Nobeli, Irene; Stiens, Jennifer; Willcocks, Sam; Clark, Taane G.; Sobkowiak, Ben; Werling, Dirk; Villarreal-Ramos, Bernardo; Wren, Brendan W.; Kendall, Sharon L.	Probing Differences in Gene Essentiality Between the Human and Animal Adapted Lineages of the Mycobacterium tuberculosis Complex Using TnSeq	FRONTIERS IN VETERINARY SCIENCE	10.3389/fvets.2021.760717	other (in vitro, ex vivo, procedures, analysis tools, reviews)	Actinobacteriota
2021	Lariviere, Delphine; Wickham, Laura; Keiler, Kenneth; Nekrutenko, Anton	Reproducible and accessible analysis of transposon insertion sequencing in Galaxy for qualitative essentiality analyses	BMC MICROBIOLOGY	10.1186/s12866-021-02184-4	other (in vitro, ex vivo, procedures, analysis tools, reviews)	-
2021	Wozniak, Katherine J.; Simmons, Lyle A.	Hydroxyurea Induces a Stress Response That Alters DNA Replication and Nucleotide Metabolism in Bacillus subtilis	JOURNAL OF BACTERIOLOGY	10.1128/JB.00171-21	other (in vitro, ex vivo, procedures, analysis tools, reviews)	Bacillota
2021	Nlebedim, Valentine U.; Chaudhuri, Roy R.; Walters, Kevin	Probabilistic identification of bacterial essential genes via insertion density using TraDIS data with Tn5 libraries	BIOINFORMATICS	10.1093/bioinformatics/btab610	other (in vitro, ex vivo, procedures, analysis tools, reviews)	-
2021	Bai, Jinna; Dai, Yunfei; Farinha, Andrew; Tang, Amy Y.; Syal, Sapna; Vargas-Cuebas, German; van Opijnen, Tim; Isberg, Ralph R.; Geisinger, Edward	Essential Gene Analysis in Acinetobacter baumannii by High-Density Transposon Mutagenesis and CRISPR Interference	JOURNAL OF BACTERIOLOGY	10.1128/JB.00565-20	other (in vitro, ex vivo, procedures, analysis tools, reviews)	Pseudomonadota
2021	Zhu, Luchang; Yerramilli, Prasanti; Pruitt, Layne; Mishra, Abhishek; Olsen, Randall J.; Beres, Stephen B.; Waller, Andrew S.; Musser, James M.	Functional Insights into the High-Molecular-Mass Penicillin-Binding Proteins of Streptococcus agalactiae Revealed by Gene Deletion and Transposon Mutagenesis Analysis	JOURNAL OF BACTERIOLOGY	10.1128/JB.00234-21	other (in vitro, ex vivo, procedures, analysis tools, reviews)	Bacillota
2021	Fiebig, Aretha; Vrentas, Catherine E.; Thien Le; Huebner, Marianne; Boggiatto, Paola M.; Olsen, Steven C.; Crosson, Sean	Quantification of Brucella abortus population structure in a natural host	PROCEEDINGS OF THE NATIONAL ACADEMY OF SCIENCES OF THE UNITED STATES OF AMERICA	10.1073/pnas.2023500118	in vivo-animal host	Pseudomonadota
2021	Willett, L. E. Julia; Dale, L. Jennifer; Kwiatkowski, M. Lucy; Powers, L. Jennifer; Korir, L. Michelle; Kohli, Rhea; Barnes, M. T. Aaron; Dunny, M. Gary	Comparative Biofilm Assays Using Enterococcus faecalis OG1RF Identify New Determinants of Biofilm Formation	MBIO	10.1128/mBio.01011-21	other (in vitro, ex vivo, procedures, analysis tools, reviews)	Bacillota
2021	Patil, Saniya; Palande, Aseem; Lodhiya, Tejan; Pandit, Awadhesh; Mukherjee, Raju	Redefining genetic essentiality in Mycobacterium tuberculosis	GENE	10.1016/j.gene.2020.145091	other (in vitro, ex vivo, procedures, analysis tools, reviews)	Actinobacteriota
2021	Wang, Ruojun; Ehrt, Sabine	Rv0954 Is a Member of the Mycobacterial Cell Division Complex	FRONTIERS IN MICROBIOLOGY	10.3389/fmicb.2021.626461	other (in vitro, ex vivo, procedures, analysis tools, reviews)	Actinobacteriota
2021	Abd El Ghany, Moataz; Barquist, Lars; Clare, Simon; Brandt, Cordelia; Mayho, Matthew; Prime, Enrique Joffre; Sjoling, Asa; Turner, A. Keith; Klena, John D.; Kingsley, Robert A.; Hill-Cawthorne, Grant A.; Dougan, Gordon; Pickard, Derek	Functional analysis of colonization factor antigen I positive enterotoxigenic Escherichia coli identifies genes implicated in survival in water and host colonization	MICROBIAL GENOMICS	10.1099/mgen.0.000554	in vivo-animal host	Pseudomonadota
2021	Zangari, Tonia; Zafar, M. Ammar; Lees, John A.; Abruzzo, Annie R.; Bee, Gavyn Chern Wei; Weiser, Jeffrey N.	Pneumococcal capsule blocks protection by immunization with conserved surface proteins	NPJ VACCINES	10.1038/s41541-021-00413-5	in vivo-animal host	Bacillota
2021	Shaw, Daniel; Miravet-Verde, Samuel; Pinero-Lambea, Carlos; Serrano, Luis; Lluch-Senar, Maria	LoxTnSeq: random transposon insertions combined with cre/lox recombination and counterselection to generate large random genome reductions	MICROBIAL BIOTECHNOLOGY	10.1111/1751-7915.13714	other (in vitro, ex vivo, procedures, analysis tools, reviews)	Bacillota
2021	Yang, Chun-Kai; Kashyap, Des R.; Kowalczyk, Dominik A.; Rudner, David Z.; Wang, Xindan; Gupta, Dipika; Dziarski, Roman	Respiratory chain components are required for peptidoglycan recognition protein-induced thiol depletion and killing in Bacillus subtilis and Escherichia coli	SCIENTIFIC REPORTS	10.1038/s41598-020-79811-z	other (in vitro, ex vivo, procedures, analysis tools, reviews)	Bacillota
2021	Rasouly, Aviram; Shamovsky, Yosef; Epshtein, Vitaly; Tama, Kayan; Vasilyev, Nikita; Hao, Zhitai; Quarta, Giulio; Pani, Bibhusita; Li, Lingting; Vallin, Carmen; Shamovsky, Ilya; Krishnamurthy, Shankarling; Shtilerman, Aaron; Vantine, Samantha; Torres, Victor J.; Nudler, Evgeny	Analysing the fitness cost of antibiotic resistance to identify targets for combination antimicrobials	NATURE MICROBIOLOGY	10.1038/s41564-021-00973-1	other (in vitro, ex vivo, procedures, analysis tools, reviews)	Pseudomonadota
2021	Smith, Amanda P.; Lane, Lindey C.; van Opijnen, Tim; Woolard, Stacie; Carter, Robert; Iverson, Amy; Burnham, Corinna; Vogel, Peter; Roeber, Dana; Hochu, Gabrielle; Johnson, Michael D. L.; McCullers, Jonathan A.; Rosch, Jason; Smith, Amber M.	Dynamic Pneumococcal Genetic Adaptations Support Bacterial Growth and Inflammation during Coinfection with Influenza	INFECTION AND IMMUNITY	10.1128/IAI.00023-21	in vivo-animal host	Bacillota
2021	Kim, Gyu-Lee; Hooven, Thomas A.; Norambuena, Javiera; Li, Barry; Boyd, Jeffrey M.; Yang, Jason H.; Parker, Dane	Growth and Stress Tolerance Comprise Independent Metabolic Strategies Critical for Staphylococcus aureus Infection	MBIO	10.1128/mBio.00814-21	in vivo-animal host	Bacillota
2021	Rai, Ashutosh K.; Carr, Joseph F.; Bautista, David E.; Wang, Wei; Mitchell, Angela M.	ElyC and Cyclic Enterobacterial Common Antigen Regulate Synthesis of Phosphoglyceride-Linked Enterobacterial Common Antigen	MBIO	10.1128/mBio.02846-21	other (in vitro, ex vivo, procedures, analysis tools, reviews)	Pseudomonadota
2022	Helmann, Tyler C.; Filiatrault, Melanie J.; Stodghill, Paul V.	Genome-Wide Identification of Genes Important for Growth of Dickeya dadantii and Dickeya dianthicola in Potato (Solanum tuberosum) Tubers	FRONTIERS IN MICROBIOLOGY	10.3389/fmicb.2022.778927	other (in vitro, ex vivo, procedures, analysis tools, reviews)	Pseudomonadota
2022	Moriniere, Lucas; Mirabel, Laurene; Gueguen, Erwan; Bertolla, Franck	A Comprehensive Overview of the Genes and Functions Required for Lettuce Infection by the Hemibiotrophic Phytopathogen Xanthomonas hortorum pv. vitians	MSYSTEMS	10.1128/msystems.01290-21	other (in vitro, ex vivo, procedures, analysis tools, reviews)	Pseudomonadota
2022	Wallner, Adrian; Busset, Nicolas; Lachat, Joy; Guigard, Ludivine; King, Eoghan; Rimbault, Isabelle; Mergaert, Peter; Bena, Gilles; Moulin, Lionel	Differential Genetic Strategies of Burkholderia vietnamiensis and Paraburkholderia kururiensis for Root Colonization of Oryza sativa subsp. japonica and O. sativa subsp. indica, as Revealed by Transposon Mutagenesis Sequencing	APPLIED AND ENVIRONMENTAL MICROBIOLOGY	10.1128/aem.00642-22	in vivo-plant host	Pseudomonadota
2022	Torres, Marta; Jiquel, Audren; Jeanne, Etienne; Naquin, Delphine; Dessaux, Yves; Faure, Denis	Agrobacterium tumefaciens fitness genes involved in the colonization of plant tumors and roots	NEW PHYTOLOGIST	10.1111/nph.17810	in vivo-plant host	Pseudomonadota
2022	Gibson, Amanda J.; Stiens, Jennifer; Passmore, Ian J.; Faulkner, Vaiwynne; Miculob, Josephous; Willcocks, Sam; Coad, Michael; Berg, Stefan; Werling, Dirk; Wren, Brendan W.; Nobeli, Irene; Villarreal-Ramos, Bernardo; Kendall, Sharon L.	Defining the Genes Required for Survival of Mycobacterium bovis in the Bovine Host Offers Novel Insights into the Genetic Basis of Survival of Pathogenic Mycobacteria	MBIO	10.1128/mbio.00672-22	in vivo-animal host	Actinobacteriota
2022	Potemberg, Georges; Demars, Aurore; Barbieux, Emeline; Reboul, Angeline; Stubbe, Francois-Xavier; Galia, Malissia; Lagneaux, Maxime; Comein, Audrey; Denis, Olivier; Perez-Morga, David; Vanderwinden, Jean-Marie; De Bolle, Xavier; Muraille, Eric	Genome-wide analysis of Brucella melitensis genes required throughout intranasal infection in mice	PLOS PATHOGENS	10.1371/journal.ppat.1010621	in vivo-animal host	Pseudomonadota
2022	Ishizawa, Hidehiro; Kuroda, Masashi; Inoue, Daisuke; Ike, Michihiko	Genome-wide identification of bacterial colonization and fitness determinants on the floating macrophyte, duckweed	COMMUNICATIONS BIOLOGY	10.1038/s42003-022-03014-7	in vivo-plant host	Pseudomonadota
2022	Rhodes, Katherine; Ma, Man C; Rendón Maria; So, Magdalene	Neisseria genes required for persistence identified via in vivo screening of a transposon mutant library	PLOS PATHOGENS	10.1371/journal.ppat.1010497	in vivo-animal host	Pseudomonadota
2022	Burcham, Lindsey R; Akbari, Madeline; Norhan Alhajjar, Rebecca A. Keogh, Jana N. Radin, Thomas E. Kehl-Fie, Ashton T. Belew, Najib M. El-Sayed, Kevin S. McIver, Kelly S. Doran	Genomic Analyses Identify Manganese Homeostasis as a Driver of Group B Streptococcal Vaginal Colonization	BACTERIOLOGY	10.1128/mbio.00985-22	in vivo-animal host	Bacillota
2022	Wong, Yee-Chin; Naeem, Raeece; Abd El Ghany, Moataz; Hoh, Chee-Choong; Pain, Arnab; Nathan, Sheila	Genome-wide transposon mutagenesis analysis of Burkholderia pseudomallei reveals essential genes for in vitro and in vivo survival	FRONTIERS IN CELLULAR AND INFECTION MICROBIOLOGY	10.3389/fcimb.2022.1062682	in vivo-animal host	Pseudomonadota
2022	McCausland, Hayley C.; Wetmore, Kelly M.; Arkin, Adam P.; Komeili, Arash	Global Analysis of Biomineralization Genes in Magnetospirillum magneticum AMB-1	MSYSTEMS	10.1128/msystems.01037-21	other (in vitro, ex vivo, procedures, analysis tools, reviews)	Pseudomonadota
2022	Sanchez, Sandra; Snider, Elizabeth, V; Wang, Xindan; Kearns, Daniel B.	Identification of Genes Required for Swarming Motility in Bacillus subtilis Using Transposon Mutagenesis and High-Throughput Sequencing (TnSeq)	JOURNAL OF BACTERIOLOGY	10.1128/jb.00089-22	other (in vitro, ex vivo, procedures, analysis tools, reviews)	Pseudomonadota
2022	Roth, Myriam; Goodall, Emily C. A.; Pullela, Karthik; Jaquet, Vincent; Francois, Patrice; Henderson, Ian R.; Krause, Karl-Heinz	Transposon-Directed Insertion-Site Sequencing Reveals Glycolysis Gene gpmA as Part of the H2O2 Defense Mechanisms in Escherichia coli	ANTIOXIDANTS	10.3390/antiox11102053	other (in vitro, ex vivo, procedures, analysis tools, reviews)	Pseudomonadota
2022	Karash, Sardar; Yahr, Timothy L.	Genome-Wide Identification of Pseudomonas aeruginosa Genes Important for Desiccation Tolerance on Inanimate Surfaces	MSYSTEMS	10.1128/msystems.00114-22	other (in vitro, ex vivo, procedures, analysis tools, reviews)	Pseudomonadota
2022	Luneau, J. S.; Baudin, M.; Carrere, S.; Bouchez, O.; Jardinaud, M. F.; Ray, J.; Deutschbauer, A. M.; Lewis, J. D.; Noel, L. D.; Lauber, E.; Boulanger, A.	Genome-wide identification of fitness determinants in the Xanthomonas campestris bacterial pathogen during early stages of plant infection	NEW PHYTOLOGIST	10.1111/nph.18313	in vivo-plant host	Pseudomonadota
2022	Sackett, Joshua D.; Kamble, Nitin; Leach, Edmund; Schuelke, Taruna; Wilbanks, Elizabeth; Rowe, Annette R.	Genome-Scale Mutational Analysis of Cathode-Oxidizing Thioclava electrotropha ElOx9(T)	FRONTIERS IN MICROBIOLOGY	10.3389/fmicb.2022.909824	other (in vitro, ex vivo, procedures, analysis tools, reviews)	Pseudomonadota
2022	Schmidt, Matthias; Pearson, Allison N.; Incha, Matthew R.; Thompson, Mitchell G.; Baidoo, Edward E. K.; Kakumanu, Ramu; Mukhopadhyay, Aindrila; Shih, Patrick M.; Deutschbauer, Adam M.; Blank, Lars M.; Keasling, Jay D.	Nitrogen Metabolism in Pseudomonas putida: Functional Analysis Using Random Barcode Transposon Sequencing	APPLIED AND ENVIRONMENTAL MICROBIOLOGY	10.1128/aem.02430-21	other (in vitro, ex vivo, procedures, analysis tools, reviews)	Pseudomonadota
2022	Zhu, Luchang; Eraso, Jesus M.; Mangham, Regan E.; Ojeda Saavedra, Matthew; Olsen, Randall J.; Beres, Stephen B.; Musser, James M.	Genome-Wide Transposon Mutagenesis Screens Identify Group A Streptococcus Genes Affecting Susceptibility to beta-Lactam Antibiotics	JOURNAL OF BACTERIOLOGY	10.1128/jb.00287-22	other (in vitro, ex vivo, procedures, analysis tools, reviews)	Bacillota
2022	Gualdi, Stefano; Agnoli, Kirsty; Vitale, Alessandra; Higgins, Steven; Eberl, Leo	Identification of genes required for gold and silver tolerance in Burkholderia cenocepacia H111 by transposon sequencing	ENVIRONMENTAL MICROBIOLOGY	10.1111/1462-2920.15471	other (in vitro, ex vivo, procedures, analysis tools, reviews)	Pseudomonadota
2022	Purtschert-Montenegro, Gabriela; Carcamo-Oyarce, Gerardo; Pinto-Carbo, Marta; Agnoli, Kirsty; Bailly, Aurelien; Eberl, Leo	Pseudomonas putida mediates bacterial killing, biofilm invasion and biocontrol with a type IVB secretion system	NATURE MICROBIOLOGY	10.1038/s41564-022-01209-6	other (in vitro, ex vivo, procedures, analysis tools, reviews)	Pseudomonadota
2022	Smith, Clare M.; Baker, Richard E.; Proulx, Megan K.; Mishra, Bibhuti B.; Long, Jarukit E.; Park, Sae Woong; Lee, Ha-Na; Kiritsy, Michael C.; Bellerose, Michelle M.; Olive, Andrew J.; Murphy, Kenan C.; Papavinasasundaram, Kadamba; Boehm, Frederick J.; Reames, Charlotte J.; Meade, Rachel K.; Hampton, Brea K.; Linnertz, Colton L.; Shaw, Ginger D.; Hock, Pablo; Bell, Timothy A.; Ehrt, Sabine; Schnap…	Host-pathogen genetic interactions underlie tuberculosis susceptibility in genetically diverse mice	ELIFE	10.7554/eLife.74419	in vivo-animal host	Actinobacteriota
2022	Yasir, Muhammad; Turner, A. Keith; Bastkowski, Sarah; Lott, Martin; Holden, Emma R.; Telatin, Andrea; Page, Andrew J.; Webber, Mark A.; Charles, Ian G.	Genome-Wide Analysis of Innate Susceptibility Mechanisms of Escherichia coli to Colistin	ANTIBIOTICS-BASEL	10.3390/antibiotics11111668	other (in vitro, ex vivo, procedures, analysis tools, reviews)	Pseudomonadota
2022	Pang, Xinxin; Wu, Yansha; Liu, Xiayu; Wu, Yajing; Shu, Qin; Niu, Jianrui; Chen, Qihe; Zhang, Xinglin	The Lipoteichoic Acid-Related Proteins YqgS and LafA Contribute to the Resistance of Listeria monocytogenes to Nisin	MICROBIOLOGY SPECTRUM	10.1128/spectrum.02095-21	other (in vitro, ex vivo, procedures, analysis tools, reviews)	Bacillota
2022	Arjes, Heidi A.; Sun, Jiawei; Liu, Hualan; Nguyen, Taylor H.; Culver, Rebecca N.; Celis, Arianna I.; Walton, Sophie Jean; Vasquez, Kimberly S.; Yu, Feiqiao Brian; Xue, Katherine S. S.; Newton, Daniel; Zermeno, Ricardo; Weglarz, Meredith; Deutschbauer, Adam; Huang, Kerwyn Casey; Shiver, Anthony L.	Construction and characterization of a genome-scale ordered mutant collection of Bacteroides thetaiotaomicron	BMC BIOLOGY	10.1186/s12915-022-01481-2	other (in vitro, ex vivo, procedures, analysis tools, reviews)	Bacteroidota
2022	Smallman, Thomas R.; Williams, Galain C.; Harper, Marina; Boyce, John D.	Genome-Wide Investigation of Pasteurella multocida Identifies the Stringent Response as a Negative Regulator of Hyaluronic Acid Capsule Production	MICROBIOLOGY SPECTRUM	10.1128/spectrum.00195-22	other (in vitro, ex vivo, procedures, analysis tools, reviews)	Pseudomonadota
2022	Perpich, John D.; Yakoumatos, Lan; Stocke, Kendall S.; Lewin, Gina R.; Ramos, Anayancy; Yoder-Himes, Deborah R.; Whiteley, Marvin; Lamont, Richard J.	Porphyromonas gingivalis Tyrosine Kinase Is a Fitness Determinant in Polymicrobial Infections	INFECTION AND IMMUNITY	10.1128/iai.00170-22	in vivo-animal host	Bacteroidota
2022	Lee, Wonsik	Construction of high-density transposon mutant library of Staphylococcus aureus using bacteriophage phi 11	JOURNAL OF MICROBIOLOGY	10.1007/s12275-022-2476-2	other (in vitro, ex vivo, procedures, analysis tools, reviews)	Bacillota
2022	Pearcy, Nicole; Garavaglia, Marco; Millat, Thomas; Gilbert, James P.; Song, Yoseb A.; Hartman, Hassan; Woods, Craig R.; Tomi-Andrino, Claudio; Reddy Bommareddy, Rajesh; Cho, Byung-Kwan P.; Fell, David A. A.; Poolman, Mark D.; King, John R. A.; Winzer, Klaus D.; Twycross, Jamie A.; Minton, Nigel P. D.	A genome-scale metabolic model of Cupriavidus necator H16 integrated with TraDIS and transcriptomic data reveals metabolic insights for biotechnological applications	PLOS COMPUTATIONAL BIOLOGY	10.1371/journal.pcbi.1010106	other (in vitro, ex vivo, procedures, analysis tools, reviews)	Pseudomonadota
2022	Harten, Theresa; Nimzyk, Rolf; Gawlick, Vivian E. A.; Reinhold-Hurek, Barbara	Elucidation of Essential Genes and Mutant Fitness during Adaptation toward Nitrogen Fixation Conditions in the Endophyte Azoarcus olearius BH72 Revealed by Tn-Seq	MICROBIOLOGY SPECTRUM	10.1128/spectrum.02162-22	other (in vitro, ex vivo, procedures, analysis tools, reviews)	Pseudomonadota
2022	Bleem, Alissa; Kuatsjah, Eugene; Presley, Gerald N.; Hinchen, Daniel J.; Zahn, Michael; Garcia, David C.; Michener, William E.; Konig, Gerhard; Tornesakis, Konstantinos; Allemann, Marco N.; Giannone, Richard J.; McGeehan, John E.; Beckham, Gregg T.; Michener, Joshua K.	Discovery, characterization, and metabolic engineering of Rieske non-heme iron monooxygenases for guaiacol O-demethylation	CHEM CATALYSIS	10.1016/j.checat.2022.04.019	other (in vitro, ex vivo, procedures, analysis tools, reviews)	Pseudomonadota
2022	Ranjani, Jothi; Sivakumar, Ramamoorthy; Gunasekaran, Paramasamy; Velmurugan, Ganesan; Ramasamy, Subbiah; Rajendhran, Jeyaprakash	Genome-wide identification of genetic requirements of Pseudomonas aeruginosa PAO1 for rat cardiomyocyte (H9C2) infection by insertion sequencing	INFECTION GENETICS AND EVOLUTION	10.1016/j.meegid.2022.105231	in vivo-animal host	Pseudomonadota
2022	Morin, Manon A.; Morrison, Anneliese J.; Harms, Michael J.; Dutton, Rachel J.	Higher-order interactions shape microbial interactions as microbial community complexity increases	SCIENTIFIC REPORTS	10.1038/s41598-022-25303-1	other (in vitro, ex vivo, procedures, analysis tools, reviews)	Pseudomonadota
2022	Goodall, Emily C. A.; Morris, Faye C.; McKeand, Samantha A.; Sullivan, Rudi; Warner, Isabel A.; Sheehan, Emma; Boelter, Gabriela; Icke, Christopher; Cunningham, Adam F.; Cole, Jeffrey A.; Banzhaf, Manuel; Bryant, Jack A.; Henderson, Ian R.	LI-Detector: a Method for Curating Ordered Gene-Replacement Libraries	MICROBIOLOGY SPECTRUM	10.1128/spectrum.00833-22	other (in vitro, ex vivo, procedures, analysis tools, reviews)	Pseudomonadota
2022	Woods, Craig; Humphreys, Christopher M.; Tomi-Andrino, Claudio; Henstra, Anne M.; Kopke, Michael; Simpson, Sean D.; Winzer, Klaus; Minton, Nigel P.	Required Gene Set for Autotrophic Growth of Clostridium autoethanogenum	APPLIED AND ENVIRONMENTAL MICROBIOLOGY	10.1128/aem.02479-21	other (in vitro, ex vivo, procedures, analysis tools, reviews)	Bacillota
2022	Li, Gang; Shen, Wei; Gong, Yali; Li, Ming; Rao, Xiaocai; Liu, Qian; Yu, Yanlan; Zhou, Jing; Zhu, Keting; Yuan, Mengmeng; Shang, Weilong; Yang, Yi; Lu, Shuguang; Wang, Jing; Zhao, Yan	Essential Fitness Repertoire of Staphylococcus aureus during Co-infection with Acinetobacter baumannii In Vivo	MSYSTEMS	10.1128/msystems.00338-22	in vivo-animal host	Bacillota
2022	Masoura, Maria; Milner, Mathew T.; Overton, Tim W.; Gkatzionis, Konstantinos; Lund, Peter A.	Use of Transposon Directed Insertion-Site Sequencing to Probe the Antibacterial Mechanism of a Model Honey on E. coli K-12	FRONTIERS IN MICROBIOLOGY	10.3389/fmicb.2021.803307	other (in vitro, ex vivo, procedures, analysis tools, reviews)	Pseudomonadota
2022	Garcia, Vanesa; Staerk, Kristian; Alobaidallah, Mosaed Saleh A.; Gronnemose, Rasmus B.; Guerra, Priscila R.; Andersen, Thomas E.; Olsen, John E.; Herrero-Fresno, Ana	Genome-wide analysis of fitness factors in uropathogenic Escherichia coli in a pig urinary tract infection model	MICROBIOLOGICAL RESEARCH	10.1016/j.micres.2022.127202	in vivo-animal host	Pseudomonadota
2022	Borchert, Andrew J.; Bleem, Alissa; Beckham, Gregg T.	Experimental and Analytical Approaches for Improving the Resolution of Randomly Barcoded Transposon Insertion Sequencing (RB-TnSeq) Studies	ACS SYNTHETIC BIOLOGY	10.1021/acssynbio.2c00119	other (in vitro, ex vivo, procedures, analysis tools, reviews)	Pseudomonadota
2022	Simkovsky, Ryan; Parnasa, Rami; Wang, Jingtong; Nagar, Elad; Zecharia, Eli; Suban, Shiran; Yegorov, Yevgeni; Veltman, Boris; Sendersky, Eleonora; Schwarz, Rakefet; Golden, Susan S.	Transcriptomic and Phenomic Investigations Reveal Elements in Biofilm Repression and Formation in the Cyanobacterium Synechococcus elongatus PCC 7942	FRONTIERS IN MICROBIOLOGY	10.3389/fmicb.2022.899150	other (in vitro, ex vivo, procedures, analysis tools, reviews)	Cyanobacteria
2022	Weiss, Elliot L.; Fang, Mingxu; Taton, Arnaud; Szubin, Richard; Palsson, Bernhard O.; Mitchell, B. Greg; Golden, Susan S.	An unexpected role for leucyl aminopeptidase in UV tolerance revealed by a genome-wide fitness assessment in a model cyanobacterium	PROCEEDINGS OF THE NATIONAL ACADEMY OF SCIENCES OF THE UNITED STATES OF AMERICA	10.1073/pnas.2211789119	other (in vitro, ex vivo, procedures, analysis tools, reviews)	Cyanobacteria
2022	Dostert, Melanie; Belanger, Corrie R.; Pedraz, Lucas; Alford, Morgan A.; Blimkie, Travis M.; Falsafi, Reza F.; Bains, Manjeet; Dhillon, Bhavjinder Kaur; Haney, Cara H.; Lee, Amy H.; Hancock, Robert E. W.	BosR: A novel biofilm-specific regulator in Pseudomonas aeruginosa	FRONTIERS IN MICROBIOLOGY	10.3389/fmicb.2022.1021021	other (in vitro, ex vivo, procedures, analysis tools, reviews)	Pseudomonadota
2022	Schwister, Erin M.; Dietz, Benjamin R.; Knutson, Carolann M.; Olszewski, Neil E.; Barney, Brett M.	Gluconacetobacter diazotrophicus Gene Fitness during Diazotrophic Growth	APPLIED AND ENVIRONMENTAL MICROBIOLOGY	10.1128/aem.01241-22	other (in vitro, ex vivo, procedures, analysis tools, reviews)	Pseudomonadota
2022	Wu, Yansha; Pang, Xinxin; Liu, Xiayu; Wu, Yajing; Zhang, Xinglin	Functional Genomics Identified Novel Genes Involved in Growth at Low Temperatures in Listeria monocytogenes	MICROBIOLOGY SPECTRUM	10.1128/spectrum.00710-22	other (in vitro, ex vivo, procedures, analysis tools, reviews)	Pseudomonadota
2022	Karash, Sardar; Jiang, Tieshan; Kwon, Young Min	Genome-wide characterization of Salmonella Typhimurium genes required for the fitness under iron restriction	BMC GENOMIC DATA	10.1186/s12863-022-01069-3	other (in vitro, ex vivo, procedures, analysis tools, reviews)	Pseudomonadota
2022	Wang, Zuoqiang; Zhu, Siqi; Li, Congcong; Lyu, Lin; Yu, Jingchen; Wang, Danni; Xu, Zhihong; Ni, Jinjing; Gao, Beile; Lu, Jie; Yao, Yu-Feng	Gene essentiality profiling reveals a novel determinant of stresses preventing protein aggregation in Salmonella	EMERGING MICROBES & INFECTIONS	10.1080/22221751.2022.2081618	other (in vitro, ex vivo, procedures, analysis tools, reviews)	Pseudomonadota
2022	Paszti, Sarah; Vitale, Alessandra; Liu, Yilei; Braunwalder, Rubina; Kalawong, Ratchara; Biner, Olivier; Pessi, Gabriella; Eberl, Leo	Identification of Key Factors for Anoxic Survival of B. cenocepacia H111	INTERNATIONAL JOURNAL OF MOLECULAR SCIENCES	10.3390/ijms23094560	other (in vitro, ex vivo, procedures, analysis tools, reviews)	Pseudomonadota
2022	Akusobi, Chidiebere; Benghomari, Bouchra S.; Zhu, Junhao; Wolf, Ian D.; Singhvi, Shreya; Dulberger, Charles L.; Ioerger, Thomas R.; Rubin, Eric J.; Kana, Bavesh D.	Transposon mutagenesis in Mycobacterium abscessus identifies an essential penicillin-binding protein involved in septal peptidoglycan synthesis and antibiotic sensitivity	ELIFE	10.7554/eLife.71947	other (in vitro, ex vivo, procedures, analysis tools, reviews)	Actinobacteriota
2022	Li, Yuanhao; Jiang, Bo; Dai, Weijun	A large-scale whole-genome sequencing analysis reveals false positives of bacterial essential genes	APPLIED MICROBIOLOGY AND BIOTECHNOLOGY	10.1007/s00253-021-11702-3	other (in vitro, ex vivo, procedures, analysis tools, reviews)	-
2022	Bailey, J.; Gallagher, L.; Barker, W. T.; Hubble, V. B.; Gasper, J.; Melander, C.; Manoil, C.	Genetic Dissection of Antibiotic Adjuvant Activity	MBIO	10.1128/mbio.03084-21	other (in vitro, ex vivo, procedures, analysis tools, reviews)	Pseudomonadota
2022	Ting, See-Yeun; LaCourse, Kaitlyn D.; Ledvina, Hannah E.; Zhang, Rutan; Radey, Matthew C.; Kulasekara, Hemantha D.; Somavanshi, Rahul; Bertolli, Savannah K.; Gallagher, Larry A.; Kim, Jennifer; Penewit, Kelsi M.; Salipante, Stephen J.; Xu, Libin; Peterson, S. Brook; Mougous, Joseph D.	Discovery of coordinately regulated pathways that provide innate protection against interbacterial antagonism	ELIFE	10.7554/eLife.74658	other (in vitro, ex vivo, procedures, analysis tools, reviews)	Pseudomonadota
2022	Rahman, A. S. M. Zisanur; Timmerman, Lukas; Gallardo, Flyn; Cardona, Silvia T.	Identification of putative essential protein domains from high-density transposon insertion sequencing	SCIENTIFIC REPORTS	10.1038/s41598-022-05028-x	other (in vitro, ex vivo, procedures, analysis tools, reviews)	Pseudomonadota
2022	McKenzie, Aidan M.; Henry, Camille; Myers, Kevin S.; Place, Michael M.; Keck, James L.	Identification of genetic interactions with priB links the PriA/PriB DNA replication restart pathway to double-strand DNA break repair in Escherichia coli	G3-GENES GENOMES GENETICS	10.1093/g3journal/jkac295	other (in vitro, ex vivo, procedures, analysis tools, reviews)	Pseudomonadota
2022	Carey, Allison F.; Wang, Xin; Cicchetti, Nico; Spaulding, Caitlin N.; Liu, Qingyun; Hopkins, Forrest; Brown, Jessica; Sixsmith, Jaimie; Sutiwisesak, Rujapak; Behar, Samuel M.; Ioerger, Thomas R.; Fortune, Sarah M.	Multiplexed Strain Phenotyping Defines Consequences of Genetic Diversity in Mycobacterium tuberculosis for Infection and Vaccination Outcomes	MSYSTEMS	10.1128/msystems.00110-22	in vivo-animal host	Actinobacteriota
2022	Fan, Jingyan; Zhao, Lelin; Hu, Qiao; Li, Siqi; Li, Haotian; Zhang, Qianqian; Zou, Geng; Zhang, Liangsheng; Li, Lu; Huang, Qi; Zhou, Rui	Screening for Virulence-Related Genes via a Transposon Mutant Library of Streptococcus suis Serotype 2 Using a Galleria mellonella Larvae Infection Model	MICROORGANISMS	10.3390/microorganisms10050868	in vivo-animal host	Bacillota
2022	Tomasi, Francesca G. G.; Rubin, Eric J. J.	Failing upwards: Genetics-based strategies to improve antibiotic discovery and efficacy in Mycobacterium tuberculosis	FRONTIERS IN CELLULAR AND INFECTION MICROBIOLOGY	10.3389/fcimb.2022.932556	other (in vitro, ex vivo, procedures, analysis tools, reviews)	Actinobacteriota
2022	Fischer, Martin A.; Engelgeh, Tim; Rothe, Patricia; Fuchs, Stephan; Thuermer, Andrea; Halbedel, Sven	Listeria monocytogenes genes supporting growth under standard laboratory cultivation conditions and during macrophage infection	GENOME RESEARCH	10.1101/gr.276747.122	other (in vitro, ex vivo, procedures, analysis tools, reviews)	Bacillota
2022	Belanger, Corrie R.; Dostert, Melanie; Blimkie, Travis M.; Lee, Amy Huei-Yi; Dhillon, Bhavjinder Kaur; Wu, Bing Catherine; Akhoundsadegh, Noushin; Rahanjam, Negin; Castillo-Arnemann, Javier; Falsafi, Reza; Pletzer, Daniel; Haney, Cara H.; Hancock, Robert E. W.	Surviving the host: Microbial metabolic genes required for growth of Pseudomonas aeruginosa in physiologically-relevant conditions	FRONTIERS IN MICROBIOLOGY	10.3389/fmicb.2022.1055512	in vivo-animal host	Pseudomonadota
2022	Rosconi, Federico; Rudmann, Emily; Li, Jien; Surujon, Defne; Anthony, Jon; Frank, Matthew; Jones, Dakota S.; Rock, Charles; Rosch, Jason W.; Johnston, Christopher D.; van Opijnen, Tim	A bacterial pan-genome makes gene essentiality strain-dependent and evolvable	NATURE MICROBIOLOGY	10.1038/s41564-022-01208-7	other (in vitro, ex vivo, procedures, analysis tools, reviews)	Bacillota
2022	Lamanna, Melissa M.; Manzoor, Irfan; Joseph, Merrin; Ye, Ziyun A.; Benedet, Mattia; Zanardi, Alessia; Ren, Zhongqing; Wang, Xindan; Massidda, Orietta; Tsui, Ho-Ching T.; Winkler, Malcolm E.	Roles of RodZ and class A PBP1b in the assembly and regulation of the peripheral peptidoglycan elongasome in ovoid-shaped cells of Streptococcus pneumoniae D39	MOLECULAR MICROBIOLOGY	10.1111/mmi.14969	other (in vitro, ex vivo, procedures, analysis tools, reviews)	Bacillota
2022	Maher, Claire; Maharjan, Ram; Sullivan, Geraldine; Cain, Amy K.; Hassan, Karl A.	Breaching the Barrier: Genome-Wide Investigation into the Role of a Primary Amine in Promoting E. coli Outer-Membrane Passage and Growth Inhibition by Ampicillin	MICROBIOLOGY SPECTRUM	10.1128/spectrum.03593-22	other (in vitro, ex vivo, procedures, analysis tools, reviews)	Pseudomonadota
2022	Holmes, Caitlyn L.; Smith, Sara N.; Gurczynski, Stephen J.; Severin, Geoffrey B.; Unverdorben, Lavinia, V; Vornhagen, Jay; Mobley, Harry L. T.; Bachman, Michael A.	The ADP-Heptose Biosynthesis Enzyme GmhB is a Conserved Gram-Negative Bacteremia Fitness Factor	INFECTION AND IMMUNITY	10.1128/iai.00224-22	in vivo-animal host	Pseudomonadota
2022	Calero, Patricia; Gurdo, Nicolas; Nikel, Pablo, I	Role of the CrcB transporter of Pseudomonas putida in the multi-level stress response elicited by mineral fluoride	ENVIRONMENTAL MICROBIOLOGY	10.1111/1462-2920.16110	other (in vitro, ex vivo, procedures, analysis tools, reviews)	Pseudomonadota
2022	Higashi, Dustin L.; McGuire, Sean; Abdelrahman, Yasser M.; Zou, Zhengzhong; Qin, Hua; Anderson, David; Palmer, Elizabeth A.; Kreth, Jens; Merritt, Justin	Development of the First Tractable Genetic System for Parvimonas micra, a Ubiquitous Pathobiont in Human Dysbiotic Disease	MICROBIOLOGY SPECTRUM	10.1128/spectrum.00465-22	other (in vitro, ex vivo, procedures, analysis tools, reviews)	Bacillota
2022	Yin, Chao; Gu, Jiaojie; Gu, Dan; Wang, Zhenyu; Ji, Ruoyun; Jiao, Xinan; Li, Qiuchun	The Salmonella T3SS1 effector IpaJ is regulated by ItrA and inhibits the MAPK signaling pathway	PLOS PATHOGENS	10.1371/journal.ppat.1011005	other (in vitro, ex vivo, procedures, analysis tools, reviews)	Pseudomonadota
2022	McKitterick, Amelia C.; Bernhardt, Thomas G.	Phage resistance profiling identifies new genes required for biogenesis and modification of the corynebacterial cell envelope	ELIFE	10.7554/eLife.79981	other (in vitro, ex vivo, procedures, analysis tools, reviews)	Actinobacteriota
2022	Brunet, Yannick R. R.; Habib, Cameron; Brogan, Anna P. P.; Artzi, Lior; Rudner, David Z. Z.	Intrinsically disordered protein regions are required for cell wall homeostasis in Bacillus subtilis	GENES & DEVELOPMENT	10.1101/gad.349895.122	other (in vitro, ex vivo, procedures, analysis tools, reviews)	Bacillota
2022	Green ER, Fakhoury JN, Monteith AJ, Pi H, Giedroc DP, Skaar EP.	Bacterial hydrophilins promote pathogen desiccation tolerance.	CELL HOST & MICROBE	10.1016/j.chom.2022.03.019	other (in vitro, ex vivo, procedures, analysis tools, reviews)	Pseudomonadota
2022	Gilmore MC, Cava F.	Peptidoglycan recycling mediated by an ABC transporter in the plant pathogen Agrobacterium tumefaciens.	NATURE COMMUNICATIONS	10.1038/s41467-022-35607-5	other (in vitro, ex vivo, procedures, analysis tools, reviews)	Pseudomonadota
2023	Torres, Marta, Gonzalez-Mula, Almudena, Naquin, Delphine, Faure, Denis.	Construction of a Transposon Mutant Library in the Pathogen Agrobacterium tumefaciens C58 and Identification of Genes Involved in Gall Niche Exploitation and Colonization	MICROBIAL ENVIRONMENTAL GENOMICS	10.1007/978-1-0716-2871-3_11	in vivo-plant host	Pseudomonadota
2023	Yin, Fan; Hu, Yan; Bu, Zixuan; Liu, Yuying; Zhang, Hui; Hu, Yawen; Xue, Ying; Li, Shaowen; Tan, Chen; Chen, Xiabing; Li, Lu; Zhou, Rui; Huang, Qi	Genome-wide identification of genes critical for in vivo fitness of multi-drug resistant porcine extraintestinal pathogenic Escherichia coli by transposon-directed insertion site sequencing using a mouse infection model	VIRULENCE	10.1080/21505594.2022.2158708	in vivo-animal host	Pseudomonadota
2023	Travin, Dmitrii Y. Y.; Jouan, Romain; Vigouroux, Armelle; Inaba-Inoue, Satomi; Lachat, Joy; Haq, Fazal; Timchenko, Tatiana; Sutormin, Dmitry; Dubiley, Svetlana; Beis, Konstantinos; Morera, Solange; Severinov, Konstantin; Mergaert, Peter	Dual-Uptake Mode of the Antibiotic Phazolicin Prevents Resistance Acquisition by Gram-Negative Bacteria	MBIO	10.1128/mbio.00217-23	other (in vitro, ex vivo, procedures, analysis tools, reviews)	Pseudomonadota
2023	Zhang, Yibei; Wu, Xiao; Cai, Jingxiao; Chen, Mo; Zhang, Jun; Shao, Shuai; Zhang, Yuanxing; Ma, Yue; Wang, Qiyao	Transposon insertion sequencing analysis unveils novel genes involved in luxR expression and quorum sensing regulation in Vibrio alginolyticus	MICROBIOLOGICAL RESEARCH	10.1016/j.micres.2022.127243	other (in vitro, ex vivo, procedures, analysis tools, reviews)	Pseudomonadota
2023	Metters, Georgie; Hemsley, Claudia; Norville, Isobel; Titball, Richard	Identification of essential genes in Coxiella burnetii	MICROBIAL GENOMICS	10.1099/mgen.0.000944	other (in vitro, ex vivo, procedures, analysis tools, reviews)	Pseudomonadota
2023	Aurass, Philipp; Kim, Seongok; Pinedo, Victor; Cava, Felipe; Isberg, Ralph R.	Identification of Genes Required for Long-Term Survival of Legionella pneumophila in Water	MSPHERE	10.1128/msphere.00454-22	other (in vitro, ex vivo, procedures, analysis tools, reviews)	Pseudomonadota
2023	Janet-Maitre, Manon; Pont, Stephane; Masson, Frerich M.; Sleiman, Serena; Trouillon, Julian W.; Robert-Genthon, Mylene; Gallet, Benoit; Dumestre-Perard, Chantal; Elsen, Sylvie; Moriscot, Christine; Bardoel, Bart W.; Rooijakkers, Suzan H. M.; Cretin, Francois; Attree, Ina	Genome-wide screen in human plasma identifies multifaceted complement evasion of Pseudomonas aeruginosa	PLOS PATHOGENS	10.1371/journal.ppat.1011023	other (in vitro, ex vivo, procedures, analysis tools, reviews)	Pseudomonadota
2023	Zhang, Huimeng; Xu, Yanan; Huang, Yingying; Xiong, Xiaoqi; Wu, Xiaogang; Yuan, Gaoqing; Zheng, Dehong	Tn-seq identifies Ralstonia solanacearum genes required for tolerance of plant immunity induced by exogenous salicylic acid	MOLECULAR PLANT PATHOLOGY	10.1111/mpp.13321	in vivo-plant host	Pseudomonadota
2023	Sun, Zhenxin; Heacock-Kang, Yun; McMillan, Ian A.; Cabanas, Darlene; Zarzycki-Siek, Jan; Hoang, Tung T.	A virulence activator of a surface attachment protein in Burkholderia pseudomallei acts as a global regulator of other membrane-associated virulence factors	FRONTIERS IN MICROBIOLOGY	10.3389/fmicb.2022.1063287	other (in vitro, ex vivo, procedures, analysis tools, reviews)	Pseudomonadota
2023	Morales, Marian; Sentchilo, Vladimir; Carraro, Nicolas; Causevic, Senka; Vuarambon, Dominique; van der Meer, Jan R.	Fitness-Conditional Genes for Soil Adaptation in the Bioaugmentation Agent Pseudomonas veronii 1YdBTEX2	MSYSTEMS	10.1128/msystems.01174-22	other (in vitro, ex vivo, procedures, analysis tools, reviews)	Pseudomonadota
2023	Prithviraj, Malavika; Kado, Takehiro; Mayfield, Jacob A.; Young, David C.; Huang, Annie D.; Motooka, Daisuke; Nakamura, Shota; Siegrist, M. Sloan; Moody, D. Branch; Morita, Yasu S.	Tuberculostearic Acid Controls Mycobacterial Membrane Compartmentalization	MBIO	10.1128/mbio.03396-22	other (in vitro, ex vivo, procedures, analysis tools, reviews)	Actinobacteriota
2023	Cai, Jingxiao; Zhou, Mengqing; Zhang, Yuanxing; Ma, Yue; Zhang, Yibei; Wang, Qiyao	Identification of determinants for entering into a viable but nonculturable state in Vibrio alginolyticus by Tn-seq	APPLIED MICROBIOLOGY AND BIOTECHNOLOGY	10.1007/s00253-023-12376-9	other (in vitro, ex vivo, procedures, analysis tools, reviews)	Pseudomonadota
2023	Ba, Xiaoliang; Matuszewska, Marta; Kalmar, Lajos; Fan, Jingyan; Zou, Geng; Corander, Desiree; Raisen, Claire L. L.; Li, Shaowen; Li, Lu; Weinert, Lucy A. A.; Tucker, Alexander W. W.; Grant, Andrew J. J.; Zhou, Rui; Holmes, Mark A. A.	High-Throughput Mutagenesis Reveals a Role for Antimicrobial Resistance- and Virulence-Associated Mobile Genetic Elements in Staphylococcus aureus Host Adaptation	MICROBIOLOGY SPECTRUM	10.1128/spectrum.04213-22	other (in vitro, ex vivo, procedures, analysis tools, reviews)	Bacillota
2023	Butrico, Casey E.; Klopfenstein, Nathan; Green, Erin R.; Johnson, Joshua R.; Peck, Sun H.; Ibberson, Carolyn B.; Serezani, C. Henrique; Cassat, James E.	Hyperglycemia Increases Severity of Staphylococcus aureus Osteomyelitis and Influences Bacterial Genes Required for Survival in Bone	INFECTION AND IMMUNITY	10.1128/iai.00529-22	in vivo-animal host	Bacillota
2023	Choe, Donghui; Kim, Uigi; Hwang, Soonkyu; Seo, Sang Woo; Kim, Donghyuk; Cho, Suhyung; Palsson, Bernhard; Cho, Byung-Kwan	Revealing Causes for False-Positive and False-Negative Calling of Gene Essentiality in Escherichia coli Using Transposon Insertion Sequencing	MSYSTEMS	10.1128/msystems.00896-22	other (in vitro, ex vivo, procedures, analysis tools, reviews)	-
2023	Ji YY, Zhang B, Zhang P, Chen LC, Si YW, Wan XY, Li C, Wang RH, Tian Y, Zhang Z, Tian CF.	Rhizobial migration toward roots mediated by FadL-ExoFQP modulation of extracellular long-chain AHLs	ISME JOURNAL	10.1038/s41396-023-01357-5	in vivo-plant host	Pseudomonadota
2023	Liu, Xiayu; Pang, Xinxin; Wu, Yansha; Wu, Yajing; Xu, Linan; Chen, Qihe; Niu, Jianrui; Zhang, Xinglin	New Insights into the Lactic Acid Resistance Determinants of Listeria monocytogenes Based on Transposon Sequencing and Transcriptome Sequencing Analyses	MICROBIOLOGY SPECTRUM	10.1128/spectrum.02750-22	other (in vitro, ex vivo, procedures, analysis tools, reviews)	Bacillota
2023	Block, Alisha M.; Namugenyi, Sarah B.; Palani, Nagendra P.; Brokaw, Alyssa M.; Zhang, Leanne; Beckman, Kenneth B.; Tischler, Anna D.	Mycobacterium tuberculosis Requires the Outer Membrane Lipid Phthiocerol Dimycocerosate for Starvation-Induced Antibiotic Tolerance	MSYSTEMS	10.1128/msystems.00699-22	other (in vitro, ex vivo, procedures, analysis tools, reviews)	Actinobacteriota
2023	Gregg, Kelsey A.; Wang, Yihui; Warfel, Jason; Schoenfeld, Elizabeth; Jankowska, Ewa; Cipollo, John F.; Mayho, Matthew; Boinett, Christine; Prasad, Deepika; Brickman, Timothy J.; Armstrong, Sandra K.; Parkhill, Julian; Da Silva Antunes, Ricardo; Sette, Alessandro; Papin, James F.; Wolf, Roman; Merkel, Tod J.	Antigen Discovery for Next-Generation Pertussis Vaccines Using Immunoproteomics and Transposon-Directed Insertion Sequencing	JOURNAL OF INFECTIOUS DISEASES	10.1093/infdis/jiac502	in vivo-animal host	Pseudomonadota
2023	Vogt, Stefanie L.; Serapio-Palacios, Antonio; Woodward, Sarah E.; Santos, Andrew S.; de Vries, Stefan P. W.; Daigneault, Michelle C.; Brandmeier, Lisa V.; Grant, Andrew J.; Maskell, Duncan J.; Allen-Vercoe, Emma; Finlay, B. Brett	Enterohemorrhagic Escherichia coli responds to gut microbiota metabolites by altering metabolism and activating stress responses	GUT MICROBES	10.1080/19490976.2023.2190303	other (in vitro, ex vivo, procedures, analysis tools, reviews)	Pseudomonadota
2023	English, Max A.; Alcantar, Miguel A.; Collins, James J.	A self-propagating, barcoded transposon system for the dynamic rewiring of genomic networks	MOLECULAR SYSTEMS BIOLOGY	10.15252/msb.202211398	other (in vitro, ex vivo, procedures, analysis tools, reviews)	-
2023	Rodriguez, Ronald; Campbell-Kruger, Nick; Gonzalez Camba, Jesus; Berude, John; Fetterman, Rachel; Stanley, Sarah	MarR-Dependent Transcriptional Regulation of mmpSL5 Induces Ethionamide Resistance in Mycobacterium abscessus	ANTIMICROBIAL AGENTS AND CHEMOTHERAPY	10.1128/aac.01350-22	other (in vitro, ex vivo, procedures, analysis tools, reviews)	Actinobacteriota
2023	Wang, Mianzhi; Zhu, Heng; Wei, Jingyi; Jiang, Li; Jiang, Lei; Liu, Ziyi; Li, Ruichao; Wang, Zhiqiang	Uncovering the determinants of model Escherichia coli strain C600 susceptibility and resistance to lytic T4-like and T7-like phage	VIRUS RESEARCH	10.1016/j.virusres.2023.199048	other (in vitro, ex vivo, procedures, analysis tools, reviews)	Pseudomonadota
2023	Pons, Stephanie; Frapy, Eric; Sereme, Youssouf; Gaultier, Charlotte; Lebreton, Francois; Kropec, Andrea; Danilchanka, Olga; Schlemmer, Laura; Schrimpf, Cecile; Allain, Margaux; Angoulvant, Francois; Lecuyer, Herve; Bonacorsi, Stephane; Aschard, Hugues; Sokol, Harry; Cywes-Bentley, Colette; Mekalanos, John J.; Guillard, Thomas; Pier, Gerald B.; Roux, Damien; Skurnik, David	A high-throughput sequencing approach identifies immunotherapeutic targets for bacterial meningitis in neonates	EBIOMEDICINE	10.1016/j.ebiom.2023.104439	in vivo-animal host	Pseudomonadota
2023	Robic K, Munier E, Effantin G, Lachat J, Naquin D, Gueguen E, Faure D	Dissimilar gene repertoires of Dickeya solani involved in the colonization of lesions and roots of Solanum tuberosum	FRONTIERS IN PLANT SCIENCE	10.3389/fpls.2023.1154110	in vivo-plant host	Pseudomonadota
2023	Borchert, AJ., Bleem, A., Beckham, GT	RB-TnSeq identifies genetic targets for improved tolerance of Pseudomonas putida towards compounds relevant to lignin conversion	METABOLIC ENGINEERING	10.1016/j.ymben.2023.04.007	other (in vitro, ex vivo, procedures, analysis tools, reviews)	Pseudomonadota
